# Supplementary material for: Chlorido{N-[2-(diphenyl­phosphan­yl)benz­yl]-1-(pyridin-2-yl)methanamine-κP}gold(I)
Source: Acta Crystallogr Sect E Struct Rep Online. 2011 Oct 29;67(Pt 11):m1625. doi: 10.1107/S1600536811044205 (PMC3247545; doi:10.1107/S1600536811044205)
Supplement: Supplementary file 1 [file e-67-m1625-sup1.cif]

##############################################################################
#                                                                            #
# This CIF contains the data in a paper accepted for publication in          #
# Acta Crystallographica Section E. It conforms to the requirements of       #
# Notes for Authors for Acta Crystallographica Section E, and has been       #
# peer reviewed under the auspices of the IUCr Commission on Journals.       #
#                                                                            #
# Full details of the Crystallographic Information File format               #
# are given in the paper "The Crystallographic Information File (CIF):       #
# a New Standard Archive File for Crystallography" by S. R. Hall, F. H.      #
# Allen and I. D. Brown [Acta Cryst. (1991), A47, 655-685].                  #
#                                                                            #
# The current version of the core CIF dictionary is obtainable from          #
# ftp://ftp.iucr.org/pub/cif_core.dic.                                       #
#                                                                            #
# Software is freely available for graphical display of the structure(s)     #
# in this CIF. For information consult the CIF software page                 #
# http://www.iucr.org/resources/cif/software.                                #
#                                                                            #
# This file may be used for bona fide research purposes within the           #
# scientific community so long as proper attribution is given to the journal # 
# article from which it was obtained.                                        #
#                                                                            #
##############################################################################
data_I
_audit_creation_method     SHELXL-97
_chemical_name_systematic
;
Chlorido{<i>N</i>-[2-(diphenylphosphanyl)benzyl]-1-(pyridin-2-yl)methanamine-
\k<i>P</i>}gold(I)
;
_chemical_name_common     ?
_chemical_formula_moiety     'C25 H23 Au Cl N2 P'
_chemical_formula_sum     'C25 H23 Au Cl N2 P'
_chemical_formula_iupac     '[Au Cl (C25 H23 N2 P)]'
_chemical_formula_weight     614.84
_chemical_melting_point     ?
_symmetry_cell_setting     monoclinic
_symmetry_space_group_name_H-M     'P 21/n'
_symmetry_space_group_name_Hall     '-P 2yn'
loop_
    _symmetry_equiv_pos_as_xyz
    'x, y, z'
    '-x+1/2, y+1/2, -z+1/2'
    '-x, -y, -z'
    'x-1/2, -y-1/2, z-1/2'
_cell_length_a     12.5888(9)
_cell_length_b     14.1443(10)
_cell_length_c     13.2354(11)
_cell_angle_alpha     90.00
_cell_angle_beta     107.128(3)
_cell_angle_gamma     90.00
_cell_volume     2252.2(3)
_cell_formula_units_Z     4
_cell_measurement_reflns_used     ?
_cell_measurement_theta_min     ?
_cell_measurement_theta_max     ?
_cell_measurement_temperature     173(2)
_exptl_crystal_description     'Needle'
_exptl_crystal_colour     'colourless'
_exptl_crystal_size_max     0.40
_exptl_crystal_size_mid     0.18
_exptl_crystal_size_min     0.16
_exptl_crystal_density_diffrn     1.813
_exptl_crystal_density_meas     ?
_exptl_crystal_density_method     'not measured'
_exptl_crystal_F_000     1192
_exptl_absorpt_coefficient_mu     6.736
_exptl_absorpt_correction_type     integration
_exptl_absorpt_process_details
;
(SADABS; Bruker, 1999)
;
_exptl_absorpt_correction_T_min     0.3031
_exptl_absorpt_correction_T_max     0.5590
_exptl_special_details
;
;
_diffrn_ambient_temperature     173(2)
_diffrn_radiation_type     'MoK\a'
_diffrn_radiation_wavelength     0.71073
_diffrn_radiation_source     'sealed tube'
_diffrn_radiation_monochromator     'graphite'
_diffrn_measurement_device_type     'Bruker SMART CCD area-detector'
_diffrn_measurement_method     'phi and omega scans'
_diffrn_detector_area_resol_mean     ?
_diffrn_reflns_number     13864
_diffrn_reflns_av_R_equivalents     0.0558
_diffrn_reflns_av_sigmaI/netI     0.0528
_diffrn_reflns_theta_min     1.96
_diffrn_reflns_theta_max     28.29
_diffrn_reflns_theta_full     28.29
_diffrn_measured_fraction_theta_max     0.998
_diffrn_measured_fraction_theta_full     0.998
_diffrn_reflns_limit_h_min     -15
_diffrn_reflns_limit_h_max     16
_diffrn_reflns_limit_k_min     -14
_diffrn_reflns_limit_k_max     18
_diffrn_reflns_limit_l_min     -17
_diffrn_reflns_limit_l_max     13
_diffrn_standards_number     ?
_diffrn_standards_interval_count     ?
_diffrn_standards_interval_time     ?
_diffrn_standards_decay_%     ?
_refine_special_details
;
Refinement of <i>F</i>^2^ against ALL reflections. The weighted <i>R</i>-factor
<i>wR</i> and goodness of fit <i>S</i> are based on <i>F</i>^2^, conventional
<i>R</i>-factors <i>R</i> are based on <i>F</i>, with <i>F</i> set to zero for
negative <i>F</i>^2^. The threshold expression of <i>F</i>^2^ >
\s(<i>F</i>^2^) is used only for calculating <i>R</i>-factors(gt) <i>etc</i>.
and is not relevant to the choice of reflections for refinement.
<i>R</i>-factors based on <i>F</i>^2^ are statistically about twice as large
as those based on <i>F</i>, and <i>R</i>- factors based on ALL data will be
even larger.
;
_reflns_number_total     5572
_reflns_number_gt     4399
_reflns_threshold_expression     I>2\s(I)
_refine_ls_structure_factor_coef     Fsqd
_refine_ls_matrix_type     full
_refine_ls_R_factor_all     0.0444
_refine_ls_R_factor_gt     0.0291
_refine_ls_wR_factor_gt     0.0618
_refine_ls_wR_factor_ref     0.0665
_refine_ls_goodness_of_fit_ref     0.973
_refine_ls_restrained_S_all     0.973
_refine_ls_number_reflns     5572
_refine_ls_number_parameters     275
_refine_ls_number_restraints     0
_refine_ls_hydrogen_treatment     mixed
_refine_ls_weighting_scheme     calc
_refine_ls_weighting_details
         'calc w=1/[\s^2^(Fo^2^)+(0.0307P)^2^+0.0000P] where P=(Fo^2^+2Fc^2^)/3'
_atom_sites_solution_hydrogens     geom
_atom_sites_solution_primary     direct
_atom_sites_solution_secondary     difmap
_refine_ls_shift/su_max     0.001
_refine_ls_shift/su_mean     0.000
_refine_diff_density_max     1.958
_refine_diff_density_min     -1.301
_refine_ls_extinction_method     none
_refine_ls_extinction_coef     ?
loop_
    _atom_type_symbol
    _atom_type_description
    _atom_type_scat_dispersion_real
    _atom_type_scat_dispersion_imag
    _atom_type_scat_source
    'C' 'C' 0.0033 0.0016
                         'International Tables Vol C Tables 4.2.6.8 and 6.1.1.4'
    'N' 'N' 0.0061 0.0033
                         'International Tables Vol C Tables 4.2.6.8 and 6.1.1.4'
    'P' 'P' 0.1023 0.0942
                         'International Tables Vol C Tables 4.2.6.8 and 6.1.1.4'
    'Cl' 'Cl' 0.1484 0.1585
                         'International Tables Vol C Tables 4.2.6.8 and 6.1.1.4'
    'Au' 'Au' -2.0133 8.8022
                         'International Tables Vol C Tables 4.2.6.8 and 6.1.1.4'
    'H' 'H' 0.0000 0.0000
                         'International Tables Vol C Tables 4.2.6.8 and 6.1.1.4'
_computing_data_collection     'SMART (Bruker, 1999)'
_computing_cell_refinement     'SAINT (Bruker, 1999)'
_computing_data_reduction     'SAINT (Bruker, 1999)'
_computing_structure_solution     'SHELXS97 (Sheldrick, 2008)'
_computing_structure_refinement     'SHELXL97 (Sheldrick, 2008)'
_computing_molecular_graphics     'Mercury (Macrae <i>et al.</i>, 2006)'
_computing_publication_material     'WinGX (Farrugia, 1999)'
loop_
    _atom_site_type_symbol
    _atom_site_label
    _atom_site_fract_x
    _atom_site_fract_y
    _atom_site_fract_z
    _atom_site_U_iso_or_equiv
    _atom_site_adp_type
    _atom_site_calc_flag
    _atom_site_refinement_flags
    _atom_site_occupancy
    _atom_site_symmetry_multiplicity
    _atom_site_disorder_assembly
    _atom_site_disorder_group
    C C11 0.3621(3) 0.3261(3) -0.0026(3) 0.0274(8) Uani d . 1 1 . .
    C C12 0.3958(3) 0.2313(3) 0.0098(4) 0.0334(9) Uani d . 1 1 . .
    H H12 0.3973 0.1994 0.0716 0.040 Uiso calc R 1 1 . .
    C C13 0.4266(3) 0.1849(3) -0.0686(4) 0.0394(10) Uani d . 1 1 . .
    H H13 0.4504 0.1224 -0.0591 0.047 Uiso calc R 1 1 . .
    C C14 0.4222(3) 0.2317(3) -0.1619(4) 0.0395(11) Uani d . 1 1 . .
    H H14 0.4421 0.2001 -0.2152 0.047 Uiso calc R 1 1 . .
    C C15 0.3883(3) 0.3247(4) -0.1758(3) 0.0374(10) Uani d . 1 1 . .
    H H15 0.3854 0.3558 -0.2384 0.045 Uiso calc R 1 1 . .
    C C16 0.3585(3) 0.3719(3) -0.0958(3) 0.0323(9) Uani d . 1 1 . .
    H H16 0.3360 0.4347 -0.1052 0.039 Uiso calc R 1 1 . .
    C C21 0.2684(3) 0.4968(3) 0.0550(3) 0.0247(8) Uani d . 1 1 . .
    C C22 0.1574(3) 0.5053(3) -0.0094(3) 0.0304(9) Uani d . 1 1 . .
    H H22 0.1113 0.4525 -0.0237 0.036 Uiso calc R 1 1 . .
    C C23 0.1170(3) 0.5929(3) -0.0515(3) 0.0373(10) Uani d . 1 1 . .
    H H23 0.0441 0.5982 -0.0945 0.045 Uiso calc R 1 1 . .
    C C24 0.1844(4) 0.6721(3) -0.0297(3) 0.0376(10) Uani d . 1 1 . .
    H H24 0.1567 0.7305 -0.0578 0.045 Uiso calc R 1 1 . .
    C C25 0.2925(3) 0.6644(3) 0.0336(4) 0.0396(11) Uani d . 1 1 . .
    H H25 0.3376 0.7178 0.0482 0.048 Uiso calc R 1 1 . .
    C C26 0.3350(3) 0.5775(3) 0.0758(3) 0.0330(9) Uani d . 1 1 . .
    H H26 0.4083 0.5731 0.1183 0.040 Uiso calc R 1 1 . .
    C C31 0.4514(3) 0.3993(3) 0.2079(3) 0.0257(8) Uani d . 1 1 . .
    C C32 0.5495(3) 0.4040(3) 0.1776(3) 0.0313(9) Uani d . 1 1 . .
    H H32 0.5454 0.3985 0.1065 0.038 Uiso calc R 1 1 . .
    C C33 0.6517(3) 0.4168(3) 0.2519(4) 0.0348(10) Uani d . 1 1 . .
    H H33 0.7159 0.4200 0.2308 0.042 Uiso calc R 1 1 . .
    C C34 0.6584(3) 0.4249(3) 0.3571(4) 0.0414(11) Uani d . 1 1 . .
    H H34 0.7273 0.4333 0.4070 0.050 Uiso calc R 1 1 . .
    C C35 0.5637(3) 0.4205(3) 0.3893(4) 0.0380(10) Uani d . 1 1 . .
    H H35 0.5694 0.4270 0.4606 0.046 Uiso calc R 1 1 . .
    C C36 0.4582(3) 0.4061(3) 0.3152(3) 0.0289(9) Uani d . 1 1 . .
    C C37 0.3585(3) 0.3989(3) 0.3553(3) 0.0337(9) Uani d . 1 1 . .
    H H37A 0.3271 0.3359 0.3413 0.040 Uiso calc R 1 1 . .
    H H37B 0.3814 0.4087 0.4312 0.040 Uiso calc R 1 1 . .
    C C38 0.1744(3) 0.4593(3) 0.3383(3) 0.0351(9) Uani d . 1 1 . .
    H H38A 0.1951 0.4629 0.4148 0.042 Uiso calc R 1 1 . .
    H H38B 0.1420 0.3974 0.3175 0.042 Uiso calc R 1 1 . .
    C C39 0.0880(3) 0.5339(3) 0.2923(3) 0.0322(9) Uani d . 1 1 . .
    C C40 0.0988(3) 0.5991(3) 0.2179(3) 0.0332(9) Uani d . 1 1 . .
    H H40 0.1613 0.5989 0.1940 0.040 Uiso calc R 1 1 . .
    C C41 0.0137(3) 0.6655(3) 0.1792(4) 0.0402(11) Uani d . 1 1 . .
    H H41 0.0190 0.7098 0.1290 0.048 Uiso calc R 1 1 . .
    C C42 -0.0769(3) 0.6645(3) 0.2160(4) 0.0444(12) Uani d . 1 1 . .
    H H42 -0.1338 0.7084 0.1920 0.053 Uiso calc R 1 1 . .
    C C43 -0.0821(4) 0.5968(4) 0.2897(4) 0.0489(13) Uani d . 1 1 . .
    H H43 -0.1446 0.5961 0.3137 0.059 Uiso calc R 1 1 . .
    P P1 0.31973(7) 0.38097(7) 0.10429(8) 0.0245(2) Uani d . 1 1 . .
    Cl Cl1 0.06264(8) 0.17656(7) 0.15389(8) 0.0337(2) Uani d . 1 1 . .
    Au Au1 0.193361(11) 0.282466(10) 0.135160(12) 0.02541(5) Uani d . 1 1 . .
    N N1 0.2738(3) 0.4689(3) 0.3046(3) 0.0327(8) Uani d . 1 1 . .
    N N2 -0.0018(3) 0.5310(3) 0.3295(3) 0.0449(10) Uani d . 1 1 . .
    H H1 0.307(4) 0.523(4) 0.319(4) 0.045(14) Uiso d . 1 1 . .
loop_
    _atom_site_aniso_label
    _atom_site_aniso_U_11
    _atom_site_aniso_U_22
    _atom_site_aniso_U_33
    _atom_site_aniso_U_12
    _atom_site_aniso_U_13
    _atom_site_aniso_U_23
    C11 0.0214(16) 0.028(2) 0.032(2) -0.0037(15) 0.0072(15) -0.0029(18)
    C12 0.039(2) 0.028(2) 0.036(2) 0.0002(16) 0.0145(18) -0.0009(18)
    C13 0.036(2) 0.034(2) 0.050(3) -0.0009(18) 0.016(2) -0.007(2)
    C14 0.033(2) 0.051(3) 0.038(3) -0.0051(19) 0.0151(18) -0.017(2)
    C15 0.031(2) 0.053(3) 0.029(2) 0.0008(19) 0.0112(17) 0.002(2)
    C16 0.0264(19) 0.037(2) 0.034(2) 0.0003(16) 0.0101(17) 0.0055(19)
    C21 0.0259(17) 0.025(2) 0.022(2) 0.0030(14) 0.0057(15) 0.0003(16)
    C22 0.0282(18) 0.031(2) 0.029(2) -0.0028(16) 0.0026(16) -0.0034(18)
    C23 0.030(2) 0.041(3) 0.035(2) 0.0055(18) 0.0004(17) 0.002(2)
    C24 0.044(2) 0.031(2) 0.036(3) 0.0088(19) 0.0098(19) 0.005(2)
    C25 0.038(2) 0.025(2) 0.053(3) -0.0047(17) 0.008(2) 0.002(2)
    C26 0.0251(18) 0.033(2) 0.035(2) -0.0007(16) 0.0003(16) 0.0041(19)
    C31 0.0264(17) 0.022(2) 0.027(2) 0.0022(14) 0.0049(15) 0.0038(16)
    C32 0.0315(19) 0.028(2) 0.032(2) 0.0012(16) 0.0061(17) 0.0045(18)
    C33 0.0224(17) 0.035(2) 0.044(3) 0.0026(16) 0.0042(17) 0.006(2)
    C34 0.030(2) 0.037(3) 0.047(3) 0.0009(17) -0.0056(19) 0.002(2)
    C35 0.041(2) 0.036(3) 0.029(2) 0.0055(18) -0.0014(18) 0.003(2)
    C36 0.0312(19) 0.025(2) 0.029(2) 0.0053(15) 0.0056(16) 0.0025(17)
    C37 0.037(2) 0.031(2) 0.033(2) 0.0028(17) 0.0109(18) 0.0035(19)
    C38 0.040(2) 0.034(2) 0.033(2) -0.0014(18) 0.0140(18) 0.0005(19)
    C39 0.0318(19) 0.028(2) 0.038(2) -0.0055(16) 0.0120(18) -0.0112(19)
    C40 0.034(2) 0.028(2) 0.038(2) -0.0069(17) 0.0109(18) -0.0106(19)
    C41 0.037(2) 0.032(3) 0.047(3) -0.0057(18) 0.004(2) -0.009(2)
    C42 0.031(2) 0.035(3) 0.061(3) -0.0015(18) 0.004(2) -0.015(2)
    C43 0.033(2) 0.047(3) 0.070(4) -0.007(2) 0.020(2) -0.017(3)
    P1 0.0234(4) 0.0238(5) 0.0260(5) 0.0000(4) 0.0068(4) 0.0013(4)
    Cl1 0.0320(5) 0.0304(5) 0.0425(6) -0.0029(4) 0.0168(4) 0.0038(5)
    Au1 0.02563(8) 0.02361(8) 0.02855(9) -0.00060(6) 0.01040(6) 0.00008(6)
    N1 0.0344(17) 0.027(2) 0.036(2) 0.0019(15) 0.0107(15) 0.0005(16)
    N2 0.042(2) 0.035(2) 0.062(3) -0.0060(17) 0.0234(19) -0.011(2)
_geom_special_details
;
All e.s.d.'s (except the e.s.d. in the dihedral angle between two l.s. planes)
are estimated using the full covariance matrix. The cell e.s.d.'s are taken
into account individually in the estimation of e.s.d.'s in distances, angles
and torsion angles; correlations between e.s.d.'s in cell parameters are only
used when they are defined by crystal symmetry. An approximate (isotropic)
treatment of cell e.s.d.'s is used for estimating e.s.d.'s involving l.s.
planes.
;
loop_
    _geom_bond_atom_site_label_1
    _geom_bond_atom_site_label_2
    _geom_bond_site_symmetry_2
    _geom_bond_distance
    _geom_bond_publ_flag
    C11 C16 . 1.383(6) ?
    C11 C12 . 1.401(6) ?
    C11 P1 . 1.825(4) ?
    C12 C13 . 1.377(6) ?
    C12 H12 . 0.9300 ?
    C13 C14 . 1.387(7) ?
    C13 H13 . 0.9300 ?
    C14 C15 . 1.378(7) ?
    C14 H14 . 0.9300 ?
    C15 C16 . 1.394(6) ?
    C15 H15 . 0.9300 ?
    C16 H16 . 0.9300 ?
    C21 C26 . 1.394(5) ?
    C21 C22 . 1.412(5) ?
    C21 P1 . 1.811(4) ?
    C22 C23 . 1.391(6) ?
    C22 H22 . 0.9300 ?
    C23 C24 . 1.384(6) ?
    C23 H23 . 0.9300 ?
    C24 C25 . 1.377(6) ?
    C24 H24 . 0.9300 ?
    C25 C26 . 1.390(6) ?
    C25 H25 . 0.9300 ?
    C26 H26 . 0.9300 ?
    C31 C36 . 1.400(6) ?
    C31 C32 . 1.407(5) ?
    C31 P1 . 1.832(4) ?
    C32 C33 . 1.383(5) ?
    C32 H32 . 0.9300 ?
    C33 C34 . 1.375(6) ?
    C33 H33 . 0.9300 ?
    C34 C35 . 1.381(6) ?
    C34 H34 . 0.9300 ?
    C35 C36 . 1.414(5) ?
    C35 H35 . 0.9300 ?
    C36 C37 . 1.503(6) ?
    C37 N1 . 1.465(5) ?
    C37 H37A . 0.9700 ?
    C37 H37B . 0.9700 ?
    C38 N1 . 1.454(5) ?
    C38 C39 . 1.508(6) ?
    C38 H38A . 0.9700 ?
    C38 H38B . 0.9700 ?
    C39 N2 . 1.360(5) ?
    C39 C40 . 1.385(6) ?
    C40 C41 . 1.402(6) ?
    C40 H40 . 0.9300 ?
    C41 C42 . 1.366(6) ?
    C41 H41 . 0.9300 ?
    C42 C43 . 1.382(7) ?
    C42 H42 . 0.9300 ?
    C43 N2 . 1.361(6) ?
    C43 H43 . 0.9300 ?
    Au1 P1 . 2.2410(10) y
    Au1 Cl1 . 2.2921(10) y
    N1 H1 . 0.86(5) ?
loop_
    _geom_angle_atom_site_label_1
    _geom_angle_atom_site_label_2
    _geom_angle_atom_site_label_3
    _geom_angle_site_symmetry_1
    _geom_angle_site_symmetry_3
    _geom_angle
    _geom_angle_publ_flag
    C16 C11 C12 . . 118.8(4) ?
    C16 C11 P1 . . 123.5(3) ?
    C12 C11 P1 . . 117.7(3) ?
    C13 C12 C11 . . 120.7(4) ?
    C13 C12 H12 . . 119.6 ?
    C11 C12 H12 . . 119.6 ?
    C12 C13 C14 . . 119.8(4) ?
    C12 C13 H13 . . 120.1 ?
    C14 C13 H13 . . 120.1 ?
    C15 C14 C13 . . 120.3(4) ?
    C15 C14 H14 . . 119.9 ?
    C13 C14 H14 . . 119.9 ?
    C14 C15 C16 . . 119.8(4) ?
    C14 C15 H15 . . 120.1 ?
    C16 C15 H15 . . 120.1 ?
    C11 C16 C15 . . 120.5(4) ?
    C11 C16 H16 . . 119.7 ?
    C15 C16 H16 . . 119.7 ?
    C26 C21 C22 . . 118.7(3) ?
    C26 C21 P1 . . 122.6(3) ?
    C22 C21 P1 . . 118.6(3) ?
    C23 C22 C21 . . 119.8(4) ?
    C23 C22 H22 . . 120.1 ?
    C21 C22 H22 . . 120.1 ?
    C24 C23 C22 . . 120.6(4) ?
    C24 C23 H23 . . 119.7 ?
    C22 C23 H23 . . 119.7 ?
    C25 C24 C23 . . 119.8(4) ?
    C25 C24 H24 . . 120.1 ?
    C23 C24 H24 . . 120.1 ?
    C24 C25 C26 . . 120.6(4) ?
    C24 C25 H25 . . 119.7 ?
    C26 C25 H25 . . 119.7 ?
    C25 C26 C21 . . 120.4(3) ?
    C25 C26 H26 . . 119.8 ?
    C21 C26 H26 . . 119.8 ?
    C36 C31 C32 . . 119.3(3) ?
    C36 C31 P1 . . 122.7(3) ?
    C32 C31 P1 . . 118.0(3) ?
    C33 C32 C31 . . 121.0(4) ?
    C33 C32 H32 . . 119.5 ?
    C31 C32 H32 . . 119.5 ?
    C34 C33 C32 . . 119.9(4) ?
    C34 C33 H33 . . 120.1 ?
    C32 C33 H33 . . 120.1 ?
    C33 C34 C35 . . 120.5(4) ?
    C33 C34 H34 . . 119.7 ?
    C35 C34 H34 . . 119.7 ?
    C34 C35 C36 . . 120.8(4) ?
    C34 C35 H35 . . 119.6 ?
    C36 C35 H35 . . 119.6 ?
    C31 C36 C35 . . 118.6(4) ?
    C31 C36 C37 . . 123.0(3) ?
    C35 C36 C37 . . 118.4(4) ?
    N1 C37 C36 . . 111.3(3) ?
    N1 C37 H37A . . 109.4 ?
    C36 C37 H37A . . 109.4 ?
    N1 C37 H37B . . 109.4 ?
    C36 C37 H37B . . 109.4 ?
    H37A C37 H37B . . 108.0 ?
    N1 C38 C39 . . 113.2(4) ?
    N1 C38 H38A . . 108.9 ?
    C39 C38 H38A . . 108.9 ?
    N1 C38 H38B . . 108.9 ?
    C39 C38 H38B . . 108.9 ?
    H38A C38 H38B . . 107.7 ?
    N2 C39 C40 . . 122.9(4) ?
    N2 C39 C38 . . 114.2(4) ?
    C40 C39 C38 . . 122.9(4) ?
    C39 C40 C41 . . 118.8(4) ?
    C39 C40 H40 . . 120.6 ?
    C41 C40 H40 . . 120.6 ?
    C42 C41 C40 . . 119.4(5) ?
    C42 C41 H41 . . 120.3 ?
    C40 C41 H41 . . 120.3 ?
    C41 C42 C43 . . 118.5(4) ?
    C41 C42 H42 . . 120.8 ?
    C43 C42 H42 . . 120.8 ?
    N2 C43 C42 . . 124.2(4) ?
    N2 C43 H43 . . 117.9 ?
    C42 C43 H43 . . 117.9 ?
    C21 P1 C11 . . 105.08(18) ?
    C21 P1 C31 . . 106.85(17) ?
    C11 P1 C31 . . 103.51(17) ?
    C21 P1 Au1 . . 115.56(12) ?
    C11 P1 Au1 . . 105.18(13) ?
    C31 P1 Au1 . . 119.07(13) ?
    P1 Au1 Cl1 . . 175.48(4) ?
    C38 N1 C37 . . 111.9(3) ?
    C38 N1 H1 . . 115(3) ?
    C37 N1 H1 . . 105(3) ?
    C39 N2 C43 . . 116.2(4) ?
loop_
    _geom_hbond_atom_site_label_D
    _geom_hbond_atom_site_label_H
    _geom_hbond_atom_site_label_A
    _geom_hbond_site_symmetry_A
    _geom_hbond_distance_DH
    _geom_hbond_distance_HA
    _geom_hbond_distance_DA
    _geom_hbond_angle_DHA
    N1 H1 Cl1 2 0.87(6) 2.68(5) 3.536(4) 169(5)
data_global
_journal_date_recd_electronic     2011-10-17
_journal_date_accepted     2011-10-24
_journal_name_full     'Acta Crystallographica, Section E'
_journal_year     2011
_journal_volume     67
_journal_issue     11
_journal_page_first     m1625
_journal_page_last     m1625
_journal_paper_category     QM
_journal_coeditor_code     TK5001
_publ_contact_author_name     'DBG Williams'
_publ_contact_author_address
;
Department of Chemistry,
University of Johannesburg,
PO Box 524,
Auckland Park, 2006
South Africa
;
_publ_contact_author_email     'bwilliams@uj.ac.za'
_publ_contact_author_fax     .
_publ_contact_author_phone     .
_publ_section_title
;\
Chlorido{<i>N</i>-[2-(diphenylphosphanyl)benzyl]-1-(pyridin-2-yl)methanamine-\
\k<i>P</i>}gold(I)
;
loop_
    _publ_author_name
    _publ_author_footnote
    _publ_author_address
    "Traut, Telisha" .
;
Department of Chemistry,
University of Johannesburg,
PO Box 524,
Auckland Park 2006
South Africa
Biomed
Mintek
Private Bag X3015
Randburg 2125
South Africa
;
    "Kriel, Frederik H." .
;
Biomed
Mintek
Private Bag X3015
Randburg 2125
South Africa
;
    "Zyl, Werner E. van"
;
Current address: School of Chemistry,
University of KwaZulu-Natal,
Westville Campus,
Private Bag X54001,
Durban 4000,
South Africa
;
;
Department of Chemistry,
University of Johannesburg,
PO Box 524,
Auckland Park 2006
South Africa
;
    "Williams, D. Bradley G."
;
Additional address: Industrial Research Limited,
69 Gracefield Road,
Lower Hutt 5040,
New Zealand
;
;
Department of Chemistry,
University of Johannesburg,
PO Box 524,
Auckland Park 2006
South Africa
;
