# Supplementary material for: Chlorido{N-[2-(diphenyl­phosphan­yl)benz­yl]-1-(pyridin-2-yl)methanamine-κP}gold(I)
Source: Acta Crystallogr Sect E Struct Rep Online. 2011 Oct 29;67(Pt 11):m1625. doi: 10.1107/S1600536811044205 (PMC3247545; doi:10.1107/S1600536811044205)
Supplement: Supplementary file 2 [file e-67-m1625-Isup2.hkl]

#
# h,k,l, Fc-squared, Fo-squared, sigma(Fo-squared) and status flag
#
#data_6m_ek14a
data_I
_shelx_title ' 6m_ek14a in P2(1)/n'
_shelx_refln_list_code          4
_shelx_F_calc_maximum      376.68
_exptl_crystal_F_000      1192.00
_reflns_d_resolution_high  0.7498
 
loop_
 _symmetry_equiv_pos_as_xyz
 'x, y, z'
 '-x+1/2, y+1/2, -z+1/2'
 '-x, -y, -z'
 'x-1/2, -y-1/2, z-1/2'
 
_cell_length_a    12.5888
_cell_length_b    14.1443
_cell_length_c    13.2354
_cell_angle_alpha  90.000
_cell_angle_beta  107.128
_cell_angle_gamma  90.000
 
_shelx_F_squared_multiplier     1.000
 
loop_
 _refln_index_h
 _refln_index_k
 _refln_index_l
 _refln_F_squared_calc
 _refln_F_squared_meas
 _refln_F_squared_sigma
 _refln_observed_status
   2   0   0    26722.07    27988.07    256.66 o
   4   0   0     5382.23     5960.12    137.59 o
   6   0   0    13459.45    13503.87    250.05 o
   8   0   0    53612.68    53212.40    607.26 o
  10   0   0    11556.40    11278.58    308.26 o
  12   0   0      626.11      543.75    121.72 o
  14   0   0      251.76      -95.26    121.72 o
  16   0   0     3583.39     3142.13    273.86 o
   1   1   0      487.72      443.15     67.99 o
   2   1   0    10210.70    10940.83    402.67 o
   3   1   0      607.37      683.48     35.92 o
   4   1   0    47862.22    49019.21   1965.32 o
   5   1   0       39.76       52.75     29.90 o
   6   1   0    48462.59    48091.27   1426.07 o
   7   1   0       26.77       -1.22     36.94 o
   8   1   0     2823.84     2857.02    198.45 o
   9   1   0     1515.73     1394.40     98.21 o
  10   1   0     5139.02     5273.57    319.50 o
  11   1   0     3090.42     3110.87    146.85 o
  12   1   0     4459.43     4404.09    177.94 o
  13   1   0      310.95      246.77     83.72 o
  14   1   0     6640.45     6439.32    214.70 o
  15   1   0      176.39      254.68    104.78 o
  16   1   0     1453.96     1355.33    244.09 o
   0   2   0    39831.66    41096.36    351.92 o
   1   2   0    12047.17    12768.02    169.27 o
   2   2   0    17010.12    18203.27    493.61 o
   3   2   0    10215.02    10654.36    125.41 o
   4   2   0       73.27       46.96     21.07 o
   5   2   0     6688.89     7247.33    266.32 o
   6   2   0     4067.96     4051.94    170.05 o
   7   2   0     4260.96     4312.27    144.52 o
   8   2   0    29409.77    28585.09   1337.38 o
   9   2   0     2764.26     2838.80    117.38 o
  10   2   0    16052.58    15461.50    418.07 o
  11   2   0     2194.37     2177.57    124.89 o
  12   2   0     2796.30     2629.98    136.58 o
  13   2   0       65.54      159.48     81.76 o
  14   2   0      186.88      148.18     92.61 o
  15   2   0      666.59      653.59    115.99 o
   1   3   0      377.13      525.45     46.48 o
   2   3   0    17579.09    17604.15    328.74 o
   3   3   0     7516.13     7774.99    124.80 o
   4   3   0    46456.98    47459.82   1924.37 o
   5   3   0    15640.03    16206.63    394.81 o
   6   3   0    22534.78    22585.26   1138.12 o
   7   3   0     6670.58     7078.25    178.95 o
   8   3   0     1503.30     1510.31     81.36 o
   9   3   0      957.31      937.45     67.91 o
  10   3   0     1011.56      962.32     86.53 o
  11   3   0     2675.33     2598.48    129.54 o
  12   3   0     8473.84     8366.10    244.09 o
  13   3   0     2098.77     2014.17    138.90 o
  14   3   0     5945.76     5809.05    256.66 o
  15   3   0      483.28      195.20    107.11 o
   0   4   0     3006.66     3090.53    107.16 o
   1   4   0    27833.84    28791.97    865.23 o
   2   4   0    27579.93    30078.17    560.80 o
   3   4   0     6078.52     6297.15     81.42 o
   4   4   0     5600.74     6154.95    170.03 o
   5   4   0    10650.91    10936.77    229.93 o
   6   4   0     2027.52     2152.33     75.32 o
   7   4   0     5458.26     5299.97    242.91 o
   8   4   0     4799.75     4882.76    216.51 o
   9   4   0     7818.53     7744.31    455.40 o
  10   4   0     9625.77     8808.27    173.32 o
  11   4   0     4304.45     4219.30    175.30 o
  12   4   0      580.79      595.60     87.88 o
  13   4   0       15.09       52.27     81.85 o
  14   4   0       40.46      131.55     94.87 o
  15   4   0      566.21      641.55    117.40 o
   1   5   0    25618.18    27133.30    811.03 o
   2   5   0    13437.32    13661.38   1765.92 o
   3   5   0    43178.99    44891.66    562.83 o
   4   5   0    37007.32    39014.61    431.56 o
   5   5   0    47789.43    48778.20   1703.36 o
   6   5   0     4507.50     4494.24     96.29 o
   7   5   0     3448.97     3618.22    165.00 o
   8   5   0      580.14      662.70     58.57 o
   9   5   0     3137.77     3157.67    189.52 o
  10   5   0      992.15      975.08     77.29 o
  11   5   0     7191.69     6846.64    163.45 o
  12   5   0     3864.64     3899.19    161.77 o
  13   5   0     5803.35     5874.39    263.28 o
  14   5   0     1358.40     1284.85    127.19 o
  15   5   0     1627.62     1707.46    105.98 o
   0   6   0     6471.67     5871.97    500.76 o
   1   6   0    25189.78    23858.52    603.37 o
   2   6   0     2321.41     1936.97     74.47 o
   3   6   0    23494.20    25930.17    233.04 o
   4   6   0     1031.48     1255.83     44.43 o
   5   6   0      958.51     1034.35     54.52 o
   6   6   0     2365.37     2460.44     81.79 o
   7   6   0     9456.05     9339.41    296.64 o
   8   6   0     2219.79     2400.80    187.62 o
   9   6   0    11608.53    11235.94    389.86 o
  10   6   0      957.05      905.11     80.13 o
  11   6   0     8401.19     8433.54    191.64 o
  12   6   0      263.10      270.44     75.78 o
  13   6   0      106.28       99.48     90.10 o
  14   6   0      569.41      551.03     79.62 o
  15   6   0     1007.52     1017.94     97.25 o
   1   7   0     4324.00     4458.47    237.00 o
   2   7   0      821.08      844.70     41.95 o
   3   7   0    39157.80    37288.84   6726.50 o
   4   7   0     1382.78     1508.38     48.94 o
   5   7   0    28559.54    27852.53    400.36 o
   6   7   0       25.48       27.67     26.63 o
   7   7   0    13414.89    13524.77    207.82 o
   8   7   0      274.26      204.26     50.56 o
   9   7   0      263.96      197.03     53.66 o
  10   7   0      350.99      309.55     66.28 o
  11   7   0     6497.02     6600.73    144.37 o
  12   7   0       72.64       50.60     56.71 o
  13   7   0     7842.27     7662.29    163.91 o
  14   7   0       29.46       11.12     74.74 o
   0   8   0     1346.43     1419.63    213.66 o
   1   8   0    28263.54    28862.40   1325.65 o
   2   8   0     1011.36     1100.09     49.58 o
   3   8   0     9182.29     9805.90    118.14 o
   4   8   0        2.44        4.05     28.15 o
   5   8   0      235.30      260.29     31.34 o
   6   8   0      359.71      352.69     35.02 o
   7   8   0    20485.42    20750.26    340.75 o
   8   8   0      329.84      368.58     41.38 o
   9   8   0    17411.97    17523.83    229.96 o
  10   8   0       30.11      -33.66     44.04 o
  11   8   0     5099.55     5120.29    114.62 o
  12   8   0       17.47        2.40     56.24 o
  13   8   0      110.83      166.25     66.90 o
  14   8   0      193.75      115.53     86.34 o
   1   9   0     4993.64     4625.04    466.23 o
   2   9   0     4505.40     4415.48    288.30 o
   3   9   0    21549.11    22092.33    560.57 o
   4   9   0     2286.61     2199.76    403.23 o
   5   9   0    10716.77    10801.53    268.07 o
   6   9   0     2232.44     2247.81    125.55 o
   7   9   0     8152.60     8217.03    131.74 o
   8   9   0       13.26        4.21     38.66 o
   9   9   0       21.97      -18.86     41.90 o
  10   9   0     1003.63     1163.03     73.20 o
  11   9   0     2797.83     2880.48    114.01 o
  12   9   0       35.99      -30.80     71.12 o
  13   9   0     3834.62     4189.21    151.86 o
  14   9   0       57.90       91.53     90.99 o
   0  10   0    15472.61    15553.19    366.47 o
   1  10   0    40497.29    35836.29   2976.10 o
   2  10   0     2262.62     1980.54    111.95 o
   3  10   0     5816.01     5670.04    140.56 o
   4  10   0       15.58       72.07     46.58 o
   5  10   0      608.96      621.17     74.55 o
   6  10   0      977.09     1000.21     81.93 o
   7  10   0    18570.65    18314.69    381.61 o
   8  10   0     3568.74     3589.08    118.78 o
   9  10   0    11294.78    11214.20    224.70 o
  10  10   0      470.85      461.45     67.25 o
  11  10   0     1360.62     1428.31     87.93 o
  12  10   0      410.60      473.75     84.45 o
  13  10   0       59.76      -19.27    105.81 o
   1  11   0     6865.10     6862.87    192.20 o
   2  11   0      320.76      237.02     72.90 o
   3  11   0     7285.33     7335.36    199.36 o
   4  11   0     5672.87     4898.44   1110.66 o
   5  11   0     8993.05     8844.21    339.91 o
   6  11   0     2347.92     2373.23    168.96 o
   7  11   0     4930.09     4904.27    154.04 o
   8  11   0      407.78      413.03    126.66 o
   9  11   0      426.11      328.73     76.96 o
  10  11   0       34.94       74.60     76.22 o
  11  11   0      592.39      617.19     96.61 o
  12  11   0     2386.36     2449.96    180.81 o
  13  11   0     2178.33     2270.37    163.47 o
   0  12   0     4262.50     4212.43    263.28 o
   1  12   0     4764.44     4811.08    297.01 o
   2  12   0    10971.88    11239.64    388.30 o
   3  12   0      873.14      963.18    100.48 o
   4  12   0      506.40      483.51     91.68 o
   5  12   0        6.84       -0.78     78.43 o
   6  12   0     4717.61     4804.44    198.52 o
   7  12   0     2546.89     2461.43    164.16 o
   8  12   0     5035.39     5136.27    213.42 o
   9  12   0     4135.94     4079.17    213.76 o
  10  12   0     5746.82     5636.51    253.05 o
  11  12   0     1012.98      882.44    235.49 o
  12  12   0      283.70      357.21    238.14 o
   1  13   0      675.15      626.70    123.70 o
   2  13   0     5645.57     5727.96    586.75 o
   3  13   0     3493.46     3591.82    248.06 o
   4  13   0    12992.13    12833.47    283.83 o
   5  13   0     2936.21     2495.93   1783.40 o
   6  13   0     3873.05     3930.56    196.19 o
   7  13   0      965.82     1132.92    214.33 o
   8  13   0      455.72      408.85    114.12 o
   9  13   0       49.69     -142.43    156.11 o
  10  13   0      114.23       93.11    130.88 o
  11  13   0      634.78      785.86    227.56 o
   0  14   0     3667.43     3843.32    272.54 o
   1  14   0       33.13      110.20     96.20 o
   2  14   0    10464.34    10371.35    262.75 o
   3  14   0      387.13      285.74     98.53 o
   4  14   0      275.70      345.83    105.70 o
   5  14   0      195.06       67.12    270.55 o
   6  14   0     3756.14     3659.25    322.81 o
   7  14   0       44.69     -106.54    106.54 o
   8  14   0     3561.65     3606.67    203.88 o
   9  14   0      181.69      128.52    160.74 o
  10  14   0     3331.85     3236.85    233.32 o
   1  15   0       61.52       69.29    102.98 o
   2  15   0     6793.70     6725.38    572.20 o
   3  15   0      248.40      308.93    109.81 o
   4  15   0    14197.61    14498.89   1219.81 o
   5  15   0       26.03      -10.28    138.25 o
   6  15   0     5091.61     4844.74    279.15 o
   7  15   0        4.40      -38.21    120.51 o
   8  15   0      236.92      392.83    131.42 o
   9  15   0      140.82       65.93    135.97 o
   0  16   0    10318.55    10107.72    395.58 o
   1  16   0        6.67      -33.82    105.27 o
   2  16   0     2828.82     2910.47    196.65 o
   3  16   0        0.92       70.70    115.30 o
   4  16   0      280.22      229.51    120.19 o
   5  16   0      432.26      545.15    144.66 o
   6  16   0     1050.94      872.10    378.38 o
   7  16   0        5.02      -70.36    133.69 o
   8  16   0     3229.43     3282.66    226.34 o
   1  17   0      392.12      494.54    128.32 o
   2  17   0     2027.16     2095.07    180.23 o
   3  17   0      905.52      960.48    157.06 o
   4  17   0     6020.44     6403.18    271.76 o
   5  17   0      561.08      374.46    153.51 o
   6  17   0     3563.79     2294.52   1740.41 o
   0  18   0     6037.62     6543.56    362.50 o
   1  18   0     1340.70     1406.33    163.70 o
   2  18   0     2745.53     2843.96    264.60 o
   3  18   0       31.71       58.07    144.56 o
   4  18   0       63.98      -49.44    149.16 o
 -15   0   1        5.72      -21.17    137.59 o
 -13   0   1     4194.53     4191.27    240.79 o
 -11   0   1    12849.79    13420.52    346.63 o
  -9   0   1    21973.46    22877.32    403.52 o
  -7   0   1     6273.76     7025.13    203.74 o
  -5   0   1    17063.40    17998.10    265.92 o
  -3   0   1    59393.65    57332.99   4421.47 o
  -1   0   1    95354.63    77915.89   2121.43 o
   1   0   1    49486.55    52290.34    245.69 o
   3   0   1     1245.38     1584.95     74.09 o
   5   0   1    17926.36    17945.18    269.89 o
   7   0   1    50533.01    52066.68    572.86 o
   9   0   1    11917.14    12366.08    302.97 o
  11   0   1      782.97      803.06    120.39 o
  13   0   1     3148.50     3127.57    224.91 o
  15   0   1     7389.27     7063.50    340.01 o
 -16   1   1      290.17      409.07    119.27 o
 -15   1   1     7898.21     7746.84    242.75 o
 -14   1   1      463.56      447.35     95.37 o
 -13   1   1     3784.09     3541.12    160.39 o
 -12   1   1      253.87      275.18     76.71 o
 -11   1   1      271.67      278.34     67.34 o
 -10   1   1      252.24       87.14     62.18 o
  -9   1   1    11953.96    12321.68    211.42 o
  -8   1   1      410.60      419.55     58.91 o
  -7   1   1    43769.58    46445.60    371.38 o
  -6   1   1     1329.95     1345.47     69.03 o
  -5   1   1    24747.13    25176.30    226.39 o
  -4   1   1     5285.45     5363.49   1579.43 o
  -3   1   1    32307.32    32907.85   2691.24 o
  -2   1   1     6622.28     7118.20    110.90 o
  -1   1   1    31341.90    28464.37   1094.85 o
   0   1   1    10979.15    10731.40    298.55 o
   1   1   1    66416.73    68641.23   1265.85 o
   2   1   1    16048.90    17978.86    689.32 o
   3   1   1    31274.34    30738.52   1408.26 o
   4   1   1      707.58      766.47     43.85 o
   5   1   1    13281.84    13888.71    315.54 o
   6   1   1     4195.19     4559.64    109.92 o
   7   1   1       83.26       92.43     51.60 o
   8   1   1      318.70      332.30     58.19 o
   9   1   1    14037.24    14840.42    234.81 o
  10   1   1      498.54      615.13     76.24 o
  11   1   1     8275.97     8377.74    202.50 o
  12   1   1      673.29      504.33     91.21 o
  13   1   1     5447.13     5299.00    191.29 o
  14   1   1      100.00       75.64     92.60 o
  15   1   1      408.49      417.99    113.59 o
 -16   2   1        5.76       39.87    112.25 o
 -15   2   1       26.65      -12.55    136.93 o
 -14   2   1       98.04      153.27    236.16 o
 -13   2   1     5663.71     5336.60    248.06 o
 -12   2   1     2086.50     2145.00    229.54 o
 -11   2   1    13335.20    13472.71    247.41 o
 -10   2   1      285.19      286.12     65.95 o
  -9   2   1    13623.70    13382.93    476.94 o
  -8   2   1     1384.27     1357.56     81.12 o
  -7   2   1     2360.01     2505.53     87.68 o
  -6   2   1     1551.61     1602.11     71.41 o
  -5   2   1    23192.45    21395.32   2656.26 o
  -4   2   1     4861.11     4605.81   1417.81 o
  -3   2   1    37510.93    38852.61   1387.83 o
  -2   2   1     8455.98     8156.07    241.62 o
  -1   2   1    30144.42    29419.80   1432.51 o
   0   2   1    10937.29    11779.99    275.18 o
   1   2   1     9573.05     9945.05    108.83 o
   2   2   1    24429.67    26314.70    421.75 o
   3   2   1      562.05      621.82     37.73 o
   4   2   1      277.84      262.52     33.50 o
   5   2   1    42342.63    42611.73   1382.86 o
   6   2   1    16398.09    17199.23    663.53 o
   7   2   1    39027.93    38117.32    838.30 o
   8   2   1     8880.79     8993.18    501.42 o
   9   2   1     6460.88     6147.83    159.40 o
  10   2   1      273.54      301.90     65.47 o
  11   2   1        7.46        4.10     63.59 o
  12   2   1       15.80        3.89     71.52 o
  13   2   1     1534.16     1355.08    118.27 o
  14   2   1     1081.07     1181.14    124.87 o
  15   2   1     3815.13     4099.86    143.41 o
 -16   3   1     1338.76     1312.37    143.05 o
 -15   3   1     3065.46     2825.29    170.73 o
 -14   3   1     2003.68     2113.72    145.90 o
 -13   3   1     2040.53     1927.59    136.11 o
 -12   3   1      937.67      883.24     95.41 o
 -11   3   1        2.04       87.04     62.84 o
 -10   3   1     8700.73     8798.54    448.59 o
  -9   3   1     2502.50     2386.82     99.63 o
  -8   3   1     6519.96     6561.26    220.66 o
  -7   3   1    24842.92    25564.81   1006.49 o
  -6   3   1    20620.11    20983.43    693.99 o
  -5   3   1    20898.50    20133.07   2454.22 o
  -4   3   1    19347.22    17974.03   5330.87 o
  -3   3   1    15436.00    15937.73    464.43 o
  -2   3   1    13805.49    14485.13    309.56 o
  -1   3   1     2926.10     3114.73    113.05 o
   0   3   1    24286.10    25477.02    269.89 o
   1   3   1   136245.53   140855.77   2614.61 o
   2   3   1    16706.27    18051.48    248.50 o
   3   3   1    24468.17    25007.98    443.80 o
   4   3   1    22723.53    23344.10    364.59 o
   5   3   1    11743.68    11437.39    479.90 o
   6   3   1     2491.66     2588.08     80.47 o
   7   3   1     1802.40     1874.80     83.29 o
   8   3   1      961.68      961.46     62.99 o
   9   3   1     9862.84     9496.91    193.04 o
  10   3   1     2139.67     2095.81    121.72 o
  11   3   1     9879.31     9431.65    397.56 o
  12   3   1     4838.80     4823.96    276.51 o
  13   3   1     3256.96     3458.51    165.11 o
  14   3   1       91.42      -23.49     78.89 o
  15   3   1      183.28       91.24     84.21 o
 -15   4   1      228.48      241.96    105.70 o
 -14   4   1      300.22      280.00    129.65 o
 -13   4   1     3409.97     3202.85    156.22 o
 -12   4   1     4904.63     4746.57    168.86 o
 -11   4   1     8012.91     7877.33    321.15 o
 -10   4   1    17227.13    15800.22    313.48 o
  -9   4   1    10141.16     9674.13    292.73 o
  -8   4   1      800.24      916.97     68.08 o
  -7   4   1       74.84      127.00     37.84 o
  -6   4   1      377.63      428.79     65.21 o
  -5   4   1    13051.30    11958.03   2334.21 o
  -4   4   1    18305.54    18418.25    177.28 o
  -3   4   1    49244.85    49830.10   1016.41 o
  -2   4   1    43825.46    44784.76   1162.17 o
  -1   4   1    27430.87    27306.36   1228.63 o
   0   4   1      603.74      433.26    181.03 o
   1   4   1    11672.98    12690.44    110.88 o
   2   4   1     1712.19     1772.60     40.52 o
   3   4   1     5038.46     5625.75    100.68 o
   4   4   1     9178.20     9635.98    143.49 o
   5   4   1    21353.21    22037.08    756.54 o
   6   4   1    18777.84    18733.53    436.29 o
   7   4   1     6581.65     6535.42    168.13 o
   8   4   1    10235.16    10403.72    161.68 o
   9   4   1     1584.15     1598.78     93.74 o
  10   4   1     3963.22     3791.87    158.45 o
  11   4   1        5.97      -32.04     64.97 o
  12   4   1     1414.10     1696.41    193.16 o
  13   4   1     1208.00     1254.63     86.01 o
  14   4   1     2147.73     2336.28    116.58 o
  15   4   1     1146.69     1066.94     95.58 o
 -15   5   1      733.30      650.96    127.01 o
 -14   5   1     2955.49     2891.07    297.01 o
 -13   5   1     1957.65     1778.23    134.22 o
 -12   5   1     3219.42     3284.96    145.95 o
 -11   5   1       51.31       12.88     59.90 o
 -10   5   1      848.30      675.55     72.11 o
  -9   5   1     2149.14     2351.52    198.14 o
  -8   5   1     6406.82     6360.72    257.02 o
  -7   5   1     4379.37     4520.66    140.96 o
  -6   5   1    26305.94    26038.18    479.55 o
  -5   5   1     9933.50     9942.00    318.84 o
  -4   5   1    18543.01    17454.27   1767.81 o
  -3   5   1     1348.54     1530.01     76.96 o
  -2   5   1     2357.06     2610.43     62.40 o
  -1   5   1     3777.20     3792.55    189.81 o
   0   5   1    12892.07    11147.04    938.44 o
   1   5   1     3152.79     3275.37     66.56 o
   2   5   1    47750.17    50835.51   1244.09 o
   3   5   1    20661.83    22203.03    368.68 o
   4   5   1    35164.61    37148.46    534.48 o
   5   5   1     8699.54     9361.66    132.99 o
   6   5   1      776.27      829.23     43.12 o
   7   5   1        1.23       78.32     38.89 o
   8   5   1     1534.39     1641.93     85.06 o
   9   5   1     3543.28     3450.91    130.85 o
  10   5   1     7073.73     6631.67    152.81 o
  11   5   1     7449.69     7412.63    276.51 o
  12   5   1    11854.17    11659.02    202.42 o
  13   5   1     1647.25     1825.13    101.79 o
  14   5   1     1985.26     1977.22    117.02 o
  15   5   1       75.96      139.29     82.44 o
 -15   6   1        4.64       82.44    108.02 o
 -14   6   1     1301.06     1435.20    128.61 o
 -13   6   1      179.86      125.95     77.95 o
 -12   6   1     9454.44     9332.03    197.25 o
 -11   6   1     1685.60     1592.22    108.36 o
 -10   6   1    15966.73    14988.15    325.58 o
  -9   6   1       61.25       24.12     50.87 o
  -8   6   1     3289.74     3441.67    104.16 o
  -7   6   1      102.58      121.72     72.77 o
  -6   6   1     1653.14     1729.60     74.14 o
  -5   6   1       52.78       73.01     51.39 o
  -4   6   1    25828.48    25255.13    399.29 o
  -3   6   1     7835.19     7845.81    147.42 o
  -2   6   1    80029.29    82833.45   2094.53 o
  -1   6   1     2008.87     2113.26    192.30 o
   0   6   1    18373.35    17637.76   1138.93 o
   1   6   1      660.57      572.29    127.99 o
   2   6   1     1084.43     1144.10     40.80 o
   3   6   1      148.96      200.16     26.28 o
   4   6   1    14981.15    15462.41    262.57 o
   5   6   1     4922.53     5042.52     92.79 o
   6   6   1    19542.38    19859.97    208.20 o
   7   6   1     1431.70     1443.24     56.06 o
   8   6   1    13589.63    13672.19    207.02 o
   9   6   1     3262.67     3362.38    109.08 o
  10   6   1     1349.35     1423.43     73.55 o
  11   6   1     1286.87     1200.90     72.71 o
  12   6   1     1369.43     1322.23     84.14 o
  13   6   1      667.69      602.10     77.71 o
  14   6   1     2227.92     2442.08    125.95 o
 -15   7   1      137.60      195.46     83.41 o
 -14   7   1     4422.19     3920.26    186.62 o
 -13   7   1      148.26      146.78     82.14 o
 -12   7   1      874.80      872.84    113.43 o
 -11   7   1       24.77        0.19     93.28 o
 -10   7   1      809.00      908.40    119.86 o
  -9   7   1     5141.20     4844.13    128.93 o
  -8   7   1    13453.62    13113.97    368.99 o
  -7   7   1      638.08      704.40     55.17 o
  -6   7   1    30576.90    29501.29   1360.66 o
  -5   7   1     3502.63     3281.94    580.44 o
  -4   7   1    19718.58    20628.28    266.40 o
  -3   7   1     5338.70     5855.17    121.55 o
  -2   7   1      965.26      982.35     51.16 o
  -1   7   1     6832.45     6659.43    420.80 o
   0   7   1     7015.44     6505.41    432.78 o
   1   7   1      182.63      212.78     88.93 o
   2   7   1    41379.51    40721.84    593.45 o
   3   7   1     3486.22     3748.85     68.13 o
   4   7   1    35044.60    36021.02    674.75 o
   5   7   1       18.57       71.62     28.92 o
   6   7   1     3375.92     3484.45     69.43 o
   7   7   1     2174.55     2348.01     67.90 o
   8   7   1     2436.19     2426.44     73.88 o
   9   7   1      256.20      241.22     42.32 o
  10   7   1    13112.57    13159.38    201.26 o
  11   7   1      834.26      774.12     63.05 o
  12   7   1     7377.37     7636.77    145.22 o
  13   7   1      371.11      446.63     72.71 o
  14   7   1     1113.41     1135.79     90.44 o
 -14   8   1     1373.44     1446.72    115.53 o
 -13   8   1      338.49      360.40     69.64 o
 -12   8   1     6581.72     6371.80    179.15 o
 -11   8   1       71.40      178.02    103.08 o
 -10   8   1     9144.83     9021.34    229.56 o
  -9   8   1      238.43      264.07     53.48 o
  -8   8   1    10288.13    10350.89    301.22 o
  -7   8   1      417.85      379.96     48.16 o
  -6   8   1      381.82      321.96     78.54 o
  -5   8   1     1735.48     1820.27     57.34 o
  -4   8   1    17835.93    18786.01    184.40 o
  -3   8   1        2.04       19.70     29.05 o
  -2   8   1    24502.18    24071.98    791.33 o
  -1   8   1      304.84      353.18     41.37 o
   0   8   1    50915.43    48055.05   3388.77 o
   1   8   1     1507.52     1450.71    147.96 o
   2   8   1     2069.50     2463.39    139.09 o
   3   8   1      547.91      574.88     34.43 o
   4   8   1     8031.31     8360.08    112.86 o
   5   8   1        1.29       38.03     35.00 o
   6   8   1    21245.60    21375.43    353.87 o
   7   8   1      541.69      631.23     51.69 o
   8   8   1    14133.73    14410.88    181.44 o
   9   8   1       81.55       69.90     41.37 o
  10   8   1      824.08      912.67     60.70 o
  11   8   1      162.07      103.33     56.50 o
  12   8   1      243.26       84.65     69.62 o
  13   8   1        7.07      -52.03     77.04 o
  14   8   1     2172.75     2172.90    133.81 o
 -14   9   1     4405.96     4912.99    214.64 o
 -13   9   1       21.05        6.32     73.16 o
 -12   9   1      797.24      873.94     80.13 o
 -11   9   1      429.99      375.96     57.19 o
 -10   9   1      290.55      274.39     53.35 o
  -9   9   1      893.58      938.96     58.03 o
  -8   9   1    19663.21    19741.83    263.19 o
  -7   9   1     2397.10     2321.34     73.07 o
  -6   9   1    22985.75    23078.52   2086.27 o
  -5   9   1      770.96      800.55     40.09 o
  -4   9   1     5411.58     5735.16    151.22 o
  -3   9   1       87.12       42.63     32.31 o
  -2   9   1      314.76      383.59     48.69 o
  -1   9   1      141.20      145.98     45.94 o
   0   9   1    21057.86    19305.90   1562.44 o
   1   9   1      822.81      785.57     62.30 o
   2   9   1    27545.80    26313.40    871.86 o
   3   9   1     1094.41     1272.06    141.42 o
   4   9   1    12289.13    12918.04    244.42 o
   5   9   1     2374.75     2258.81    108.17 o
   6   9   1     1479.62     1499.60    100.43 o
   7   9   1       65.77       37.56     51.36 o
   8   9   1     3403.73     3534.98    117.29 o
   9   9   1      113.81      160.03     62.63 o
  10   9   1     6006.51     5996.31    198.60 o
  11   9   1      636.82      705.30    101.69 o
  12   9   1     2763.82     2978.43    164.37 o
  13   9   1      453.12      386.32    112.75 o
 -13  10   1      637.17      843.19     97.72 o
 -12  10   1     2945.59     3082.64    124.51 o
 -11  10   1     1516.46     1692.63    125.07 o
 -10  10   1     6151.65     6316.67    215.05 o
  -9  10   1     1260.68     1294.37     79.30 o
  -8  10   1     4980.91     4860.91    114.02 o
  -7  10   1      782.05      803.95     54.66 o
  -6  10   1      650.37      586.12    126.79 o
  -5  10   1      633.84      625.78     71.88 o
  -4  10   1     5378.68     5586.38    126.91 o
  -3  10   1     5002.95     4965.07    156.09 o
  -2  10   1    26046.79    25613.13    895.31 o
  -1  10   1     7009.48     6183.27    513.38 o
   0  10   1    21550.08    22196.18    340.01 o
   1  10   1     1143.88     1054.96    162.34 o
   2  10   1      289.91      223.44     49.07 o
   3  10   1      912.74     1045.30     70.34 o
   4  10   1     1149.96     1414.53     85.15 o
   5  10   1     1882.48     2100.70    109.08 o
   6  10   1     9444.02     9313.98    189.27 o
   7  10   1     2367.20     2437.59    130.51 o
   8  10   1    15454.87    15165.76    731.61 o
   9  10   1     1076.09     1118.68    100.25 o
  10  10   1     1945.87     1991.77    119.71 o
  11  10   1       24.56       35.75     95.36 o
  12  10   1      150.53      109.89    105.37 o
  13  10   1      371.40      307.40    123.91 o
 -13  11   1     1267.39     1324.22    111.44 o
 -12  11   1      169.23      219.05     78.26 o
 -11  11   1       51.31       15.00     66.14 o
 -10  11   1       41.22      -27.10     65.55 o
  -9  11   1     2557.03     2815.62    121.53 o
  -8  11   1     8356.85     8308.16    214.26 o
  -7  11   1     6049.93     5712.90    496.44 o
  -6  11   1    11700.57    10712.11   1615.38 o
  -5  11   1     6467.23     6254.32    201.59 o
  -4  11   1     2264.56     2532.50    143.10 o
  -3  11   1       48.73       29.75     71.45 o
  -2  11   1      871.00      942.10     91.16 o
  -1  11   1     4610.66     4722.70    166.51 o
   0  11   1     4714.94     5156.78    339.35 o
   1  11   1     6164.89     6126.92    191.31 o
   2  11   1    13346.04    13015.62    250.53 o
   3  11   1     9657.62     8695.25    346.63 o
   4  11   1     5265.24     5000.58    130.63 o
   5  11   1     1181.78     1212.51     84.99 o
   6  11   1     1938.09     1777.92    112.52 o
   7  11   1     1248.60     1220.01     95.59 o
   8  11   1     2734.05     2674.86    204.50 o
   9  11   1     2625.58     2582.88    157.08 o
  10  11   1     3635.85     3344.67    375.73 o
  11  11   1     2320.99     2500.86    234.17 o
  12  11   1     1772.36     1559.13    182.71 o
 -12  12   1     1339.88     1346.28    192.89 o
 -11  12   1     1824.42     1922.22    191.44 o
 -10  12   1     4369.55     4711.63    239.76 o
  -9  12   1     2441.52     2411.05    190.24 o
  -8  12   1     1001.43      860.24    126.20 o
  -7  12   1      307.87      113.90    156.78 o
  -6  12   1      761.71      711.20    153.47 o
  -5  12   1      601.71      543.25    100.69 o
  -4  12   1     3706.35     3606.92    165.51 o
  -3  12   1     8546.30     8501.59    258.65 o
  -2  12   1     8804.40     8943.87    221.07 o
  -1  12   1     9301.51     9675.31    230.98 o
   0  12   1     4647.96     4660.01    191.31 o
   1  12   1     9110.70     9135.93    236.05 o
   2  12   1      383.52      387.54     82.69 o
   3  12   1       63.03       -2.83     70.64 o
   4  12   1     2978.43     3229.41    161.83 o
   5  12   1     7115.13     7014.16    267.25 o
   6  12   1     3183.91     2887.99    326.12 o
   7  12   1     7340.19     7031.56    223.93 o
   8  12   1     3370.32     3604.85    191.75 o
   9  12   1     6150.66     6032.79    332.44 o
  10  12   1      721.09      710.15    141.86 o
  11  12   1      116.36      -59.11    130.02 o
  12  12   1      565.69      512.99    248.06 o
 -11  13   1       68.77      125.76    148.26 o
 -10  13   1       37.02      -87.72    130.93 o
  -9  13   1     2609.31     2726.37    193.74 o
  -8  13   1      465.21      592.07    118.41 o
  -7  13   1     7455.29     4888.65   3487.43 o
  -6  13   1     2991.42     2742.10    177.27 o
  -5  13   1    10864.31    10561.89    266.94 o
  -4  13   1     1233.82     1356.22    125.82 o
  -3  13   1      463.51      435.86     93.85 o
  -2  13   1       60.36      -18.99     77.38 o
  -1  13   1     1474.03     1660.66    134.62 o
   0  13   1     1710.35     1607.56    143.16 o
   1  13   1    15163.73    15187.83    299.35 o
   2  13   1     4450.36     4258.40    180.77 o
   3  13   1    12015.49     7728.34   5449.44 o
   4  13   1     4122.72     4250.24    186.16 o
   5  13   1     2120.32     2072.54    211.02 o
   6  13   1      797.00      649.44    126.35 o
   7  13   1      364.61      436.38    113.20 o
   8  13   1      400.08      164.97    112.07 o
   9  13   1     2041.91     1932.80    168.84 o
  10  13   1      732.20      844.07    206.39 o
  11  13   1     3818.35     3820.82    340.01 o
 -10  14   1       79.62      -49.72    138.22 o
  -9  14   1     3476.72     3003.90    456.44 o
  -8  14   1       50.61        7.73    112.66 o
  -7  14   1      213.40        1.98    152.81 o
  -6  14   1      206.50      211.21    115.33 o
  -5  14   1     1923.29     2038.87    171.19 o
  -4  14   1     1563.09     1735.26    144.53 o
  -3  14   1    14941.55    15069.96    440.56 o
  -2  14   1     1531.53     1533.35    130.34 o
  -1  14   1     7130.09     6965.64    436.59 o
   0  14   1      366.67      332.65    103.53 o
   1  14   1      840.99      809.05    119.37 o
   2  14   1       65.41       10.58    130.32 o
   3  14   1      263.34      436.81    111.79 o
   4  14   1      779.73      837.36    119.25 o
   5  14   1     7443.18     7606.22    525.89 o
   6  14   1      841.30      916.22    135.56 o
   7  14   1     4273.79     4223.24    235.49 o
   8  14   1      233.01      381.66    122.54 o
   9  14   1     1907.92     2051.97    243.43 o
  10  14   1      102.44      -55.57    182.57 o
  -9  15   1     1947.39     1837.84    181.00 o
  -8  15   1       45.73       65.01    123.48 o
  -7  15   1     4222.60     3149.72    674.07 o
  -6  15   1        3.12      -44.99    117.23 o
  -5  15   1     7359.21     7378.65    262.20 o
  -4  15   1      134.80      178.28    110.85 o
  -3  15   1     1194.63     1126.41    136.76 o
  -2  15   1       71.61      106.85    103.88 o
  -1  15   1     1294.19     1383.51    141.59 o
   0  15   1       33.56      -93.49     93.49 o
   1  15   1     3382.85     3510.07    259.31 o
   2  15   1        4.39       -8.45    106.49 o
   3  15   1    12975.73    13384.26    314.25 o
   4  15   1      312.00      227.71    109.81 o
   5  15   1     4515.46     4381.35    371.10 o
   6  15   1       50.45      -53.97    136.27 o
   7  15   1        2.15      -38.30    122.42 o
   8  15   1        0.72       -2.72    132.59 o
   9  15   1     1584.12     1598.18    243.43 o
  -8  16   1      165.69      187.87    224.91 o
  -7  16   1       99.02      188.75    136.57 o
  -6  16   1      319.92      504.82    175.96 o
  -5  16   1     1932.48     1864.01    182.10 o
  -4  16   1      139.63       72.71    118.34 o
  -3  16   1     8907.82     9173.21    304.29 o
  -2  16   1       43.72      148.17    112.24 o
  -1  16   1     8016.90     7895.62    261.75 o
   0  16   1      321.67      171.59    108.02 o
   1  16   1     1700.14     1639.54    156.11 o
   2  16   1      308.87      277.79    254.02 o
   3  16   1      900.57      883.57    141.06 o
   4  16   1      148.36     -113.02    113.02 o
   5  16   1     4426.98     3928.29    646.29 o
   6  16   1       11.35      -29.19    136.93 o
   7  16   1     3932.04     3628.00    258.65 o
   8  16   1        2.71       51.60    197.13 o
  -7  17   1     3119.51     3365.82    245.90 o
  -6  17   1      190.95       75.43    149.01 o
  -5  17   1     4712.30     4737.13    524.57 o
  -4  17   1      223.06      438.15    156.78 o
  -3  17   1     1128.07     1207.36    161.24 o
  -2  17   1     1037.88     1323.50    237.48 o
  -1  17   1     1074.74     1353.50    153.67 o
   0  17   1       25.24      -28.14    112.25 o
   1  17   1     2249.79     2506.08    192.11 o
   2  17   1      627.03      558.96    187.20 o
   3  17   1     6612.65     6604.84    268.87 o
   4  17   1      224.95       29.29    267.91 o
   5  17   1     2055.52     2033.85    202.01 o
   6  17   1      717.18      849.12    175.36 o
  -4  18   1     1306.06     1085.08    183.81 o
  -3  18   1     2385.09     2481.21    214.95 o
  -2  18   1     1543.86     1521.61    176.68 o
  -1  18   1     4281.40     4511.08    240.12 o
   0  18   1     1157.52     1097.32    148.26 o
   1  18   1     1192.56     1198.25    151.53 o
   2  18   1      196.22      102.87    133.25 o
   3  18   1       95.07       10.39    140.93 o
   4  18   1      477.71      278.21    159.54 o
 -16   0   2     2453.84     2479.30    252.69 o
 -14   0   2    10246.04    10009.82    357.21 o
 -12   0   2     5232.70     5176.90    248.72 o
 -10   0   2     2436.18     2446.23    181.25 o
  -8   0   2      785.75      714.42     97.90 o
  -6   0   2    49786.20    51742.55    531.85 o
  -4   0   2    22231.34    22063.21   1621.34 o
  -2   0   2     9472.75     9039.56    166.70 o
   0   0   2    10314.44     9459.84    160.74 o
   2   0   2    74696.91    79225.48    899.08 o
   4   0   2     7052.56     6818.74    164.05 o
   6   0   2    20954.73    21154.78    330.75 o
   8   0   2     7858.04     7740.87    235.49 o
  10   0   2      415.02      362.50     97.90 o
  12   0   2     3902.47     3700.43    227.56 o
  14   0   2     5851.53     5803.53    183.25 o
 -16   1   2     6131.34     5724.38    257.98 o
 -15   1   2      188.51      218.14     96.74 o
 -14   1   2     2215.51     1867.23    140.77 o
 -13   1   2      186.66      264.21    107.82 o
 -12   1   2     2037.80     1932.14    130.30 o
 -11   1   2      188.35      198.14     87.32 o
 -10   1   2    11021.19    10974.35    217.95 o
  -9   1   2     4504.15     4884.34    162.73 o
  -8   1   2    46520.56    47329.49   1408.33 o
  -7   1   2     3691.01     3972.16     98.86 o
  -6   1   2    14487.94    14263.28    240.73 o
  -5   1   2      492.94      491.14     64.00 o
  -4   1   2     1303.68     1283.02     52.71 o
  -3   1   2     4161.36     4136.27     68.12 o
  -2   1   2    13431.79    12967.22    382.50 o
  -1   1   2     2356.29     2496.88     42.80 o
   0   1   2    63469.83    58594.25    697.86 o
   1   1   2     3249.17     3533.67     95.44 o
   2   1   2    80275.87    83069.97   1757.41 o
   3   1   2     3414.43     3661.25     62.56 o
   4   1   2     6544.15     7322.35    112.86 o
   5   1   2      306.62      285.67     40.19 o
   6   1   2     8553.86     8941.92    243.43 o
   7   1   2     1539.11     1562.12     88.40 o
   8   1   2    33299.51    32935.04    535.81 o
   9   1   2      858.70      939.88     86.05 o
  10   1   2    17140.40    16980.87    464.37 o
  11   1   2     1258.19     1208.19    150.16 o
  12   1   2     2128.82     1981.70    135.56 o
  13   1   2      383.31      364.48     67.58 o
  14   1   2      265.92      217.61     58.11 o
  15   1   2       46.85       46.64     63.61 o
 -16   2   2      538.52      313.55    164.05 o
 -15   2   2      224.96      365.13    102.89 o
 -14   2   2     5772.25     5922.12    217.63 o
 -13   2   2     1112.78     1099.91    108.52 o
 -12   2   2     8049.54     7930.16    263.94 o
 -11   2   2      786.74      800.15    133.62 o
 -10   2   2     6737.51     6870.80    181.02 o
  -9   2   2      168.34      134.68     47.62 o
  -8   2   2      561.92      425.43    154.18 o
  -7   2   2       70.38      115.96     40.47 o
  -6   2   2    30094.30    29792.24    693.11 o
  -5   2   2     8366.00     8879.99    352.06 o
  -4   2   2    40756.06    40460.85    609.12 o
  -3   2   2    19655.38    20701.60    561.13 o
  -2   2   2    70714.80    67306.12   2782.86 o
  -1   2   2     4364.04     4275.84     86.09 o
   0   2   2      443.22      515.03     24.01 o
   1   2   2      401.28      464.67     24.30 o
   2   2   2    43214.42    45858.74    587.25 o
   3   2   2    16959.96    18103.95    411.98 o
   4   2   2    29632.35    30241.46    846.36 o
   5   2   2     1698.61     1735.78     51.07 o
   6   2   2    29666.64    29131.68    974.98 o
   7   2   2       72.46        2.30     41.62 o
   8   2   2     3676.09     3808.78    249.39 o
   9   2   2     1976.06     1896.56    158.10 o
  10   2   2     3816.93     3842.31    235.49 o
  11   2   2       23.74      -14.94     67.34 o
  12   2   2     5045.59     4870.48    160.21 o
  13   2   2      673.53      657.35     74.28 o
  14   2   2     4217.41     4047.26    135.71 o
  15   2   2      493.76      434.26     70.37 o
 -16   3   2     1229.16     1166.95    136.93 o
 -15   3   2      962.30      899.38    118.34 o
 -14   3   2      325.05      298.23     92.91 o
 -13   3   2      465.24      354.18     90.24 o
 -12   3   2     1011.18      915.63     97.49 o
 -11   3   2     4116.87     4269.63    233.51 o
 -10   3   2     7196.06     6977.61    152.76 o
  -9   3   2    12145.39    11985.14    620.84 o
  -8   3   2    20310.51    17982.55   5210.05 o
  -7   3   2     9451.73     8972.62    574.39 o
  -6   3   2    17004.68    17897.01    609.14 o
  -5   3   2     7426.91     7691.09    251.22 o
  -4   3   2       80.90      128.36     25.81 o
  -3   3   2     5616.22     5545.58    116.84 o
  -2   3   2    30639.73    29860.40   1253.51 o
  -1   3   2    24333.51    22711.10   1198.89 o
   0   3   2    59602.34    57375.27   2872.78 o
   1   3   2    19168.12    20402.19    114.58 o
   2   3   2    41430.63    44118.08    422.65 o
   3   3   2    26544.58    27356.83    510.30 o
   4   3   2       49.13      108.38     29.21 o
   5   3   2      231.62      227.24     29.01 o
   6   3   2     3862.14     3976.90    100.95 o
   7   3   2    10654.05    10707.44    293.19 o
   8   3   2     8550.62     8564.86    174.99 o
   9   3   2     7987.94     7940.69    149.64 o
  10   3   2     4973.23     5035.88    176.06 o
  11   3   2     3495.37     3519.10    109.45 o
  12   3   2     2285.85     2264.65    102.17 o
  13   3   2      247.56      219.29     65.79 o
  14   3   2       10.07        9.48     69.59 o
  15   3   2      227.04      327.41     68.68 o
 -16   4   2       56.07       66.97    113.59 o
 -15   4   2      963.85      950.54    121.60 o
 -14   4   2     3279.20     3144.15    164.18 o
 -13   4   2     7547.15     7105.36    211.85 o
 -12   4   2     8525.93     8486.04    216.10 o
 -11   4   2     7409.41     7295.95    195.93 o
 -10   4   2     7496.76     7358.30    158.19 o
  -9   4   2      433.34      451.93     59.08 o
  -8   4   2      447.98      362.47    105.41 o
  -7   4   2     3467.06     3200.85    288.64 o
  -6   4   2    12133.95    12191.30    321.54 o
  -5   4   2    24492.31    24715.77    740.79 o
  -4   4   2    48707.64    48247.59   1485.99 o
  -3   4   2    44188.95    43298.93   1462.76 o
  -2   4   2    24757.06    23614.13    901.22 o
  -1   4   2      117.63      181.77     32.65 o
   0   4   2      329.87      454.99     46.44 o
   1   4   2     5892.26     6489.11    108.08 o
   2   4   2     3054.16     3184.37     63.49 o
   3   4   2    28475.41    29170.79    424.31 o
   4   4   2    28794.60    30134.69    440.49 o
   5   4   2    32439.87    32855.49    688.88 o
   6   4   2    22461.82    23109.13    665.52 o
   7   4   2     3153.92     3116.30     75.46 o
   8   4   2     2000.14     2127.54     71.94 o
   9   4   2     1895.25     1972.74     73.38 o
  10   4   2     1020.82      987.99     66.56 o
  11   4   2     2319.98     2445.79     99.45 o
  12   4   2     4781.40     4902.05    132.04 o
  13   4   2     7430.66     7299.12    161.02 o
  14   4   2     2479.48     2559.60    138.25 o
  15   4   2      801.72      687.77    107.49 o
 -15   5   2     1161.23     1036.40    127.19 o
 -14   5   2      110.60       39.09     88.86 o
 -13   5   2       20.47      -78.76     78.95 o
 -12   5   2      276.51      290.37     71.42 o
 -11   5   2    10763.20    10210.48    316.10 o
 -10   5   2     8692.86     8584.56    324.71 o
  -9   5   2     9557.89     9452.60    258.88 o
  -8   5   2     1138.29     1010.07    341.94 o
  -7   5   2     8542.81     8142.40    282.99 o
  -6   5   2     2698.06     2743.57    166.91 o
  -5   5   2     4910.14     4919.92     92.03 o
  -4   5   2       38.68       86.29     43.73 o
  -3   5   2    14581.67    14838.31    616.39 o
  -2   5   2     6326.79     6658.49    279.75 o
  -1   5   2    18523.29    14426.01   4414.95 o
   0   5   2     6302.30     6059.46    405.36 o
   1   5   2    25236.34    26832.90    759.05 o
   2   5   2     2812.54     2769.11     38.14 o
   3   5   2     9165.72     9582.27    158.88 o
   4   5   2     2918.48     3053.71     61.55 o
   5   5   2       17.54      112.79     32.44 o
   6   5   2     2147.05     2193.47     58.93 o
   7   5   2     6817.18     7241.35    213.06 o
   8   5   2     1040.84     1074.95     59.86 o
   9   5   2     5856.58     6121.74    111.23 o
  10   5   2     3437.02     3434.77     97.28 o
  11   5   2     4172.87     4367.51    121.82 o
  12   5   2     1904.27     1954.14    103.45 o
  13   5   2      648.97      678.50     77.24 o
  14   5   2        1.41      -49.62     73.92 o
 -15   6   2     1372.32     1309.33    184.56 o
 -14   6   2      579.62      618.88    117.75 o
 -13   6   2     7708.86     7556.06    290.22 o
 -12   6   2     2017.84     1925.71    123.35 o
 -11   6   2    12516.59    12039.10    375.40 o
 -10   6   2      174.31      130.33     58.09 o
  -9   6   2      590.21      598.27     64.04 o
  -8   6   2      184.34      112.66     56.39 o
  -7   6   2     5910.47     5801.77    119.74 o
  -6   6   2      557.01      653.16     47.91 o
  -5   6   2    38881.25    37722.52    543.48 o
  -4   6   2     7500.03     7593.73    194.34 o
  -3   6   2    52861.15    52867.29   1670.89 o
  -2   6   2     2307.31     2443.04     75.01 o
  -1   6   2    15807.60    14092.05   1330.16 o
   0   6   2     2355.09     2385.80    199.78 o
   1   6   2     1088.24     1129.64     90.07 o
   2   6   2      599.87      826.78     49.62 o
   3   6   2    23088.44    23998.19    600.86 o
   4   6   2     6951.96     7286.49    117.42 o
   5   6   2    47677.30    48505.38    921.32 o
   6   6   2     3306.29     3563.62    133.02 o
   7   6   2    10807.42    10839.45    124.74 o
   8   6   2     1284.08     1276.93     58.94 o
   9   6   2       94.31       76.52     40.74 o
  10   6   2      122.91       59.62     46.96 o
  11   6   2     5196.07     5217.91    120.94 o
  12   6   2      713.16      674.68     74.73 o
  13   6   2     7029.77     6975.56    162.32 o
  14   6   2      209.66      221.89     81.66 o
 -15   7   2     1283.30     1006.22    130.81 o
 -14   7   2      313.37      217.86     89.93 o
 -13   7   2       21.36       19.38     82.12 o
 -12   7   2       66.81       56.23     71.50 o
 -11   7   2     2120.84     2302.21    118.97 o
 -10   7   2     2365.38     2329.76    112.87 o
  -9   7   2    15863.59    15115.83    368.15 o
  -8   7   2     1758.52     1448.94    460.83 o
  -7   7   2    17413.21    17208.41    617.09 o
  -6   7   2      815.42      794.94     55.00 o
  -5   7   2     3454.14     3856.27    123.36 o
  -4   7   2      244.61      259.49     33.75 o
  -3   7   2     2225.33     2163.72     83.26 o
  -2   7   2     5100.69     5302.50    131.74 o
  -1   7   2    44317.64    42533.76   3224.22 o
   0   7   2     1268.95     1193.25     65.49 o
   1   7   2    36741.21    34773.70   1764.37 o
   2   7   2     3838.90     3865.57     90.42 o
   3   7   2     8136.47     8307.56    136.85 o
   4   7   2      964.63     1059.08     52.36 o
   5   7   2      323.21      322.07     40.42 o
   6   7   2     1559.06     1676.49     66.00 o
   7   7   2     9842.77     9824.69    162.47 o
   8   7   2       65.78       45.77     41.61 o
   9   7   2    15679.97    15250.86    315.36 o
  10   7   2      435.96      468.61     57.42 o
  11   7   2     4448.19     4696.80    130.57 o
  12   7   2      241.68      337.57     64.14 o
  13   7   2      317.53      318.04     91.40 o
  14   7   2      511.20      468.18     88.44 o
 -14   8   2      102.31       95.51     94.76 o
 -13   8   2     6295.08     6202.57    186.19 o
 -12   8   2       21.22       21.03     88.91 o
 -11   8   2     5830.17     5911.96    254.64 o
 -10   8   2      214.23      192.41     62.66 o
  -9   8   2     1077.51     1145.85     79.84 o
  -8   8   2        6.69      -18.51     46.26 o
  -7   8   2     6281.58     6159.94    115.98 o
  -6   8   2     1057.43      994.21     56.74 o
  -5   8   2    25091.99    25743.87    675.04 o
  -4   8   2        4.33       13.59     31.74 o
  -3   8   2    22553.01    22464.55    519.97 o
  -2   8   2      816.05      911.88     61.04 o
  -1   8   2     9130.60     8723.52    471.57 o
   0   8   2      497.95      435.37    174.29 o
   1   8   2     5014.84     5045.63    235.50 o
   2   8   2      356.64      318.03     44.58 o
   3   8   2    31967.69    32603.58    259.85 o
   4   8   2       21.63       -2.74     32.15 o
   5   8   2    19313.66    19736.89    251.49 o
   6   8   2     1489.96     1565.35     77.00 o
   7   8   2     7895.10     7924.68    182.37 o
   8   8   2       23.04       30.30     54.63 o
   9   8   2      216.43      180.06     53.91 o
  10   8   2      405.97      503.28     68.54 o
  11   8   2     2122.40     2078.82    170.04 o
  12   8   2      241.17      273.51     97.56 o
  13   8   2     3792.22     4360.88    195.61 o
 -14   9   2        4.85       63.74     80.26 o
 -13   9   2       53.75      -84.09    101.49 o
 -12   9   2      717.84      749.92     86.11 o
 -11   9   2     1408.17     1566.08    109.04 o
 -10   9   2      223.21      249.21     61.16 o
  -9   9   2    20875.68    19509.75   1730.05 o
  -8   9   2     2251.79     2069.43    278.53 o
  -7   9   2    22108.13    22034.29    270.02 o
  -6   9   2       46.06       20.47     43.17 o
  -5   9   2     1325.18     1420.44     53.78 o
  -4   9   2      153.74      182.08     28.67 o
  -3   9   2     2320.10     2310.14    119.21 o
  -2   9   2      308.32      299.02     46.56 o
  -1   9   2    40295.57    37574.58   2300.08 o
   0   9   2     1117.08      952.87    134.01 o
   1   9   2    35126.71    32569.95   2397.93 o
   2   9   2     2181.16     2218.98     94.64 o
   3   9   2     8355.99     8268.08    140.32 o
   4   9   2      109.38       58.14     46.20 o
   5   9   2        3.28      -50.76     50.76 o
   6   9   2       30.75      101.43     57.73 o
   7   9   2     7687.12     7411.55    167.40 o
   8   9   2      424.39      473.23     81.19 o
   9   9   2    16386.56    16420.30    258.76 o
  10   9   2      328.31      465.56     95.51 o
  11   9   2     3963.21     4088.49    179.29 o
  12   9   2      152.36       86.85    104.04 o
  13   9   2       60.14      -15.72    141.63 o
 -14  10   2      719.35      873.71     98.77 o
 -13  10   2     3666.87     3932.80    149.98 o
 -12  10   2     1735.32     1759.59     99.12 o
 -11  10   2     1876.65     1891.06     97.24 o
 -10  10   2      592.66      616.25     64.27 o
  -9  10   2      113.76       78.96     48.46 o
  -8  10   2        2.66        9.69     55.79 o
  -7  10   2     5442.44     5594.95    112.22 o
  -6  10   2     2717.96     2725.03     73.17 o
  -5  10   2    10786.13    11041.14    206.10 o
  -4  10   2     2760.76     2792.02    106.19 o
  -3  10   2     7240.15     7260.00    273.02 o
  -2  10   2     2521.69     2540.71    110.21 o
  -1  10   2     5599.42     5106.06    406.49 o
   0  10   2      163.02      166.54     54.01 o
   1  10   2     2102.02     1814.68    161.73 o
   2  10   2     3609.12     3318.25    198.91 o
   3  10   2     4683.41     4682.29    123.53 o
   4  10   2     2874.86     3085.42    127.50 o
   5  10   2    11131.42    10965.10    321.17 o
   6  10   2     2254.27     2487.19    116.07 o
   7  10   2     6399.77     6385.28    161.24 o
   8  10   2      601.10      564.13     88.50 o
   9  10   2        1.87      -36.49    135.61 o
  10  10   2      340.37      372.68    126.63 o
  11  10   2      876.62      718.22    146.92 o
  12  10   2      245.39      275.10    167.36 o
 -13  11   2       11.18       56.32     83.19 o
 -12  11   2       17.91       82.52     74.38 o
 -11  11   2     1782.84     1781.01     98.07 o
 -10  11   2     3615.43     3514.74    123.26 o
  -9  11   2     3727.65     3403.38   1140.85 o
  -8  11   2     5899.25     6032.65    160.68 o
  -7  11   2     8795.76     8537.09    241.85 o
  -6  11   2     6049.20     5918.58    208.63 o
  -5  11   2      688.11      649.26    105.22 o
  -4  11   2      120.80      155.32     76.56 o
  -3  11   2      507.18      343.98    116.42 o
  -2  11   2     5364.33     5486.12    174.67 o
  -1  11   2     7824.42     7990.18    199.71 o
   0  11   2    16050.74    15794.95    459.08 o
   1  11   2    19419.00    15086.05   4562.16 o
   2  11   2     5641.30     5253.70    191.45 o
   3  11   2     1845.89     1995.43    107.31 o
   4  11   2     1265.33     1380.01     90.22 o
   5  11   2       60.71       37.50     67.87 o
   6  11   2     2505.82     2656.74    122.75 o
   7  11   2     5106.70     5136.35    298.32 o
   8  11   2     5265.57     5647.77    173.02 o
   9  11   2     9308.93     9226.29    259.57 o
  10  11   2     3028.95     3537.20    211.37 o
  11  11   2     1922.05     2199.02    194.77 o
  12  11   2      336.28      275.53    149.54 o
 -12  12   2     1897.71     1755.50    199.65 o
 -11  12   2     1680.27     1330.52    176.09 o
 -10  12   2      523.77      574.70    141.08 o
  -9  12   2     1349.41      448.47    567.57 o
  -8  12   2      623.36      560.72    119.21 o
  -7  12   2     3016.70     2860.08    173.86 o
  -6  12   2     2737.71     2621.27    171.62 o
  -5  12   2     5674.09     5777.98    332.07 o
  -4  12   2    12201.88    11806.82    576.83 o
  -3  12   2     6278.25     6362.47    196.91 o
  -2  12   2     6957.50     7342.61    363.83 o
  -1  12   2     3174.07     3040.28    153.39 o
   0  12   2      290.15      240.09     89.25 o
   1  12   2     1048.27      841.79    361.84 o
   2  12   2      431.12      545.62     90.53 o
   3  12   2     5579.72     5660.05    188.80 o
   4  12   2     9055.51     8901.90    230.08 o
   5  12   2     6410.68     6528.71    215.01 o
   6  12   2     4268.99     4138.45    146.41 o
   7  12   2     2815.03     2921.16    138.67 o
   8  12   2      667.26      646.54    124.01 o
   9  12   2      118.43      112.01    108.98 o
  10  12   2       14.10     -101.90    121.05 o
  11  12   2      683.88      565.33    146.65 o
 -12  13   2       83.79     -162.21    162.21 o
 -11  13   2      622.66      440.74    158.95 o
 -10  13   2     6252.56     5788.33    261.22 o
  -9  13   2     1187.77      744.56    621.15 o
  -8  13   2     5710.90     5452.38    226.18 o
  -7  13   2     2329.39     2118.85    165.58 o
  -6  13   2     5965.04     5890.37    439.24 o
  -5  13   2      133.42      109.53     93.24 o
  -4  13   2        5.40      -19.61     83.24 o
  -3  13   2      687.69      761.46    106.10 o
  -2  13   2     9627.05     9370.23    236.41 o
  -1  13   2     3865.78     3730.52    197.13 o
   0  13   2    10066.08    10249.10    252.05 o
   1  13   2     3308.21     3261.88    177.28 o
   2  13   2     9156.59     9094.23    237.91 o
   3  13   2      247.66      316.46     95.08 o
   4  13   2      835.58      974.24    117.87 o
   5  13   2       89.89       21.27     98.45 o
   6  13   2     1841.61     2023.77    161.32 o
   7  13   2      100.98      113.39    106.96 o
   8  13   2     3307.88     3001.89    267.25 o
   9  13   2      652.80      440.56    177.28 o
  10  13   2     3757.64     3356.45    305.61 o
 -11  14   2      658.25      508.24    165.10 o
 -10  14   2     1658.31     1555.51    181.65 o
  -9  14   2      210.86      249.43    122.45 o
  -8  14   2      240.50      108.42    166.70 o
  -7  14   2       94.71       44.84    106.60 o
  -6  14   2     2943.19     3245.21    197.38 o
  -5  14   2     1730.01     1754.33    154.88 o
  -4  14   2    14929.73    15682.74    338.69 o
  -3  14   2     2236.28     2150.36    158.47 o
  -2  14   2     5949.47     6321.19    212.48 o
  -1  14   2     1138.13     1340.29    126.70 o
   0  14   2      105.31       98.69     95.61 o
   1  14   2        9.13      -32.74     90.98 o
   2  14   2     1157.91      922.45    592.70 o
   3  14   2     2073.38     2317.04    170.82 o
   4  14   2    14186.95    13968.04    310.82 o
   5  14   2     1595.18     1735.86    160.83 o
   6  14   2     7245.52     7292.18    255.91 o
   7  14   2      389.03      281.26    118.63 o
   8  14   2      678.25      496.13    185.22 o
   9  14   2        4.73     -152.15    181.25 o
  10  14   2      276.02      456.44    209.03 o
 -10  15   2     4277.45     4203.82    253.39 o
  -9  15   2       50.51     -130.44    130.44 o
  -8  15   2     3356.98     3159.99    205.34 o
  -7  15   2       26.73      157.54    132.30 o
  -6  15   2     1695.72     1627.84    162.27 o
  -5  15   2        7.49     -109.81    109.81 o
  -4  15   2        6.27      219.99    110.83 o
  -3  15   2      104.76      157.05    107.09 o
  -2  15   2     5156.23     5839.10    226.53 o
  -1  15   2      122.09      193.65    106.17 o
   0  15   2     6039.24     6008.83    461.73 o
   1  15   2       93.67      172.61    104.54 o
   2  15   2     5654.83     4100.53   3021.73 o
   3  15   2      175.37      132.04    113.34 o
   4  15   2      574.15      488.82    124.42 o
   5  15   2       42.85       -4.06    118.48 o
   6  15   2     1254.84     1154.23    156.72 o
   7  15   2       10.21      -69.98    123.91 o
   8  15   2     1922.15     2164.43    260.63 o
  -8  16   2       36.89     -136.06    136.06 o
  -7  16   2      115.22      197.21    136.86 o
  -6  16   2     4754.56     4449.92    245.80 o
  -5  16   2      130.34      138.65    133.42 o
  -4  16   2    10358.17    10457.26    401.53 o
  -3  16   2       78.38      192.28    114.88 o
  -2  16   2     4662.85     4791.79    223.68 o
  -1  16   2      607.48      736.00    129.69 o
   0  16   2     1423.23     1330.36    142.80 o
   1  16   2      808.38      738.92    123.44 o
   2  16   2     3076.63     1932.91   1047.82 o
   3  16   2      204.08      230.03    125.26 o
   4  16   2     8351.94     8111.07    282.22 o
   5  16   2      136.37      151.72    137.88 o
   6  16   2     5081.36     5163.15    260.25 o
   7  16   2      200.32      358.53    197.13 o
  -7  17   2      321.06      104.32    149.10 o
  -6  17   2     1334.68     1292.16    183.64 o
  -5  17   2       51.62       90.95    143.32 o
  -4  17   2        5.95        9.34    133.01 o
  -3  17   2        3.43      -21.19    125.78 o
  -2  17   2     2698.69     3183.70    216.41 o
  -1  17   2      117.03       48.34    121.72 o
   0  17   2     6045.39     6098.26    240.73 o
   1  17   2      349.87      302.22    187.87 o
   2  17   2     3077.02     2883.19    286.43 o
   3  17   2       10.71      -73.18    131.27 o
   4  17   2      270.10       32.30    144.02 o
   5  17   2        8.22       26.34    153.11 o
   6  17   2      813.03      671.83    265.26 o
  -5  18   2     1296.47      944.62    239.46 o
  -4  18   2     2358.99     2428.81    248.72 o
  -3  18   2     1163.18     1462.57    185.70 o
  -2  18   2     1324.11     1436.34    177.25 o
  -1  18   2      930.28      956.25    151.97 o
   0  18   2       13.90       21.94    125.76 o
   1  18   2      180.81      235.92    131.82 o
   2  18   2     1993.03     1862.58    173.52 o
   3  18   2      820.47      763.46    158.10 o
 -15   0   3     9851.38     9261.00    367.79 o
 -13   0   3     6621.48     6715.55    295.03 o
 -11   0   3       29.25        0.00     91.29 o
  -9   0   3    10855.36    10255.90    281.80 o
  -7   0   3    64574.83    64555.80    656.21 o
  -5   0   3    61629.09    60572.62   1171.52 o
  -3   0   3     2875.76     2827.88     80.92 o
  -1   0   3     7741.33     7315.35    399.55 o
   1   0   3    78687.10    77424.63    607.26 o
   3   0   3    72122.75    79334.24    461.07 o
   5   0   3    11411.38    11878.92    140.29 o
   7   0   3       19.25       20.00     37.95 o
   9   0   3     9340.84     9622.66    177.55 o
  11   0   3     4581.65     4544.19    138.76 o
  13   0   3     2169.73     2254.88    127.26 o
 -16   1   3        1.29       47.81    106.63 o
 -15   1   3       23.48      120.20     95.41 o
 -14   1   3       26.84      -81.82     81.82 o
 -13   1   3     3858.59     3739.60    168.84 o
 -12   1   3      291.36      232.64     77.63 o
 -11   1   3     9645.69     9641.13    270.55 o
 -10   1   3      878.54      936.16     90.73 o
  -9   1   3    31842.52    31706.18    343.31 o
  -8   1   3      540.87      554.98     55.77 o
  -7   1   3     4512.74     4326.88    119.59 o
  -6   1   3      548.54      689.08     49.94 o
  -5   1   3     8040.83     8332.35    118.58 o
  -4   1   3       58.54       94.00     26.61 o
  -3   1   3    43751.77    39827.98    606.12 o
  -2   1   3     1758.12     1913.03     50.40 o
  -1   1   3   141886.31   120386.53   3249.96 o
   0   1   3     9147.40     9465.02    199.01 o
   1   1   3    16558.23    17132.33    188.22 o
   2   1   3     1875.90     2109.17     50.09 o
   3   1   3     1665.61     1903.37     53.62 o
   4   1   3      826.99     1111.45     42.21 o
   5   1   3    10343.89    10951.58     94.70 o
   6   1   3     1076.37     1169.14     52.11 o
   7   1   3    36284.38    36480.71    305.44 o
   8   1   3     1006.12     1017.87     59.86 o
   9   1   3    17230.31    16744.03    164.40 o
  10   1   3     1272.35     1306.43     61.64 o
  11   1   3      249.29      228.48     44.34 o
  12   1   3      271.14      347.60     51.83 o
  13   1   3      518.69      591.29     60.55 o
  14   1   3      746.33      672.63    102.83 o
 -16   2   3     1523.79     1415.49    143.10 o
 -15   2   3     7237.76     6620.25    263.28 o
 -14   2   3     2410.27     2200.93    150.48 o
 -13   2   3     4575.15     4237.90    174.67 o
 -12   2   3     1625.11     1785.18    187.20 o
 -11   2   3      639.39      540.64     82.76 o
 -10   2   3     4336.74     4300.88    154.36 o
  -9   2   3     4749.97     4481.93    211.02 o
  -8   2   3     5727.16     5644.28    160.68 o
  -7   2   3    24473.31    23400.13    254.72 o
  -6   2   3     2634.02     2612.90    115.76 o
  -5   2   3    29866.82    29166.28   1216.01 o
  -4   2   3    14120.36    14134.26    476.01 o
  -3   2   3    16123.69    16059.46    465.67 o
  -2   2   3      763.17      876.73     43.49 o
  -1   2   3      640.11      792.52     44.60 o
   0   2   3    16951.04    15978.65    614.50 o
   1   2   3    75889.08    75433.39    412.47 o
   2   2   3     2227.23     2286.67     42.07 o
   3   2   3    30051.03    30774.82    646.54 o
   4   2   3     4668.18     5046.88     94.82 o
   5   2   3    18771.08    19723.54    127.68 o
   6   2   3      267.12      246.77     30.54 o
   7   2   3      103.89       84.62     40.09 o
   8   2   3     1640.74     1811.67     76.32 o
   9   2   3     8126.00     7898.71    163.08 o
  10   2   3     1898.09     1922.30     88.84 o
  11   2   3    10832.43    10675.51    143.41 o
  12   2   3      359.92      354.68     52.20 o
  13   2   3     4199.05     4398.28    122.18 o
  14   2   3       53.29       23.68     59.08 o
 -16   3   3       10.35       68.89    109.92 o
 -15   3   3       58.40      204.30     98.21 o
 -14   3   3       60.28       95.36     86.23 o
 -13   3   3     4622.92     4707.07    181.13 o
 -12   3   3      941.94     1087.18    104.73 o
 -11   3   3    13082.25    11197.79   2198.76 o
 -10   3   3     8141.92     8087.02    164.80 o
  -9   3   3    15986.32    15404.22    225.64 o
  -8   3   3      754.70      689.45     63.32 o
  -7   3   3     2189.71     2279.44    113.80 o
  -6   3   3     2452.79     2454.58     80.77 o
  -5   3   3    18967.03    19086.30    457.61 o
  -4   3   3     6725.91     7152.05    549.12 o
  -3   3   3    25839.29    25251.61    952.15 o
  -2   3   3    16317.33    15324.33    656.72 o
  -1   3   3    33712.52    30711.25   1356.58 o
   0   3   3    28923.48    28301.11   1310.74 o
   1   3   3    30733.91    31226.81    370.65 o
   2   3   3     4301.06     4453.03     68.31 o
   3   3   3     1232.27     1772.05    164.50 o
   4   3   3      375.81      422.08     25.19 o
   5   3   3    12552.55    12617.12    185.59 o
   6   3   3     8786.57     9009.98    214.63 o
   7   3   3    20118.76    20500.42    391.46 o
   8   3   3     3380.36     3378.23    126.99 o
   9   3   3     5041.87     5132.71    113.36 o
  10   3   3     4132.87     4032.80    111.52 o
  11   3   3       15.04      -30.80     41.26 o
  12   3   3      131.73       78.37     48.78 o
  13   3   3      902.02      864.36     68.46 o
  14   3   3     1142.73     1148.51     78.26 o
 -16   4   3     2030.90     1754.28    152.48 o
 -15   4   3     1725.63     1502.86    136.06 o
 -14   4   3     2548.60     2596.11    161.13 o
 -13   4   3     3195.27     3085.47    161.64 o
 -12   4   3     3318.36     2783.82    516.34 o
 -11   4   3       18.31       -1.30     56.76 o
 -10   4   3       25.20        2.96     54.84 o
  -9   4   3     1491.64     1449.20     92.17 o
  -8   4   3     6670.66     6448.30    390.73 o
  -7   4   3    12444.78    11765.75    437.26 o
  -6   4   3    18957.96    18381.60    581.53 o
  -5   4   3    13927.16    13477.72    150.29 o
  -4   4   3    33437.49    32718.96    478.00 o
  -3   4   3    11479.65    11715.58    463.60 o
  -2   4   3        9.66       38.86     21.74 o
  -1   4   3     2573.30     2666.88    109.42 o
   0   4   3     8791.86     8783.63    363.59 o
   1   4   3     5878.25     6309.25    113.81 o
   2   4   3    26318.20    27360.36    288.72 o
   3   4   3    23023.36    23541.55    469.37 o
   4   4   3    37564.95    39694.08    628.79 o
   5   4   3    13295.20    13656.76    180.04 o
   6   4   3      263.29      299.98     35.44 o
   7   4   3     1691.52     1721.81     78.51 o
   8   4   3     1959.55     2124.42    115.27 o
   9   4   3      497.39      535.88     54.62 o
  10   4   3     5251.78     5142.42    122.62 o
  11   4   3     5169.72     5081.75    110.15 o
  12   4   3     4309.63     4459.01    105.65 o
  13   4   3     4858.44     4927.34    116.72 o
  14   4   3      621.50      650.05     70.85 o
 -16   5   3      410.10      304.75    116.24 o
 -15   5   3        1.18       43.71     99.55 o
 -14   5   3      271.77      153.57    126.35 o
 -13   5   3     1145.56     1220.64    148.63 o
 -12   5   3    11198.14    10525.92    576.55 o
 -11   5   3     5901.31     4999.58   1519.26 o
 -10   5   3    18262.32    17698.75    237.11 o
  -9   5   3     2755.82     2564.71    108.58 o
  -8   5   3     4281.14     4227.19    113.29 o
  -7   5   3     1060.44     1138.51     70.44 o
  -6   5   3      378.13      432.49     44.15 o
  -5   5   3     1445.57     1461.35     68.86 o
  -4   5   3    23639.76    22902.47    676.37 o
  -3   5   3    19191.71    19086.17    529.36 o
  -2   5   3    44613.77    44129.38   2155.54 o
  -1   5   3     5128.30     5215.74    261.21 o
   0   5   3    10387.29     9756.11    568.09 o
   1   5   3     1537.66     1661.29    103.31 o
   2   5   3      700.26      652.22     32.74 o
   3   5   3     1137.85     1355.76     45.30 o
   4   5   3    18555.70    19955.24    288.57 o
   5   5   3    10364.24    10650.97    132.93 o
   6   5   3    13416.08    13675.89    352.71 o
   7   5   3     3991.56     3975.14    112.01 o
   8   5   3     5468.73     5621.64     96.66 o
   9   5   3     1184.98     1115.89     61.61 o
  10   5   3     2710.04     2764.01     92.90 o
  11   5   3        5.33       -2.69     42.33 o
  12   5   3      679.41      728.81     62.17 o
  13   5   3      665.98      624.41     73.74 o
  14   5   3     1876.48     1986.93    107.87 o
 -15   6   3       28.48      123.82    106.50 o
 -14   6   3     2870.46     3080.14    149.91 o
 -13   6   3     1896.85     1798.93    122.26 o
 -12   6   3     2351.07     2234.47    123.60 o
 -11   6   3      652.81      532.72    190.64 o
 -10   6   3       80.12       39.83     57.42 o
  -9   6   3     1536.97     1560.66     94.96 o
  -8   6   3    13018.56    12459.66    286.04 o
  -7   6   3      520.38      547.60     51.77 o
  -6   6   3    25934.55    25125.12   1163.46 o
  -5   6   3    11478.91    12146.74    146.46 o
  -4   6   3    25048.02    25392.87    875.13 o
  -3   6   3     2568.15     2583.53    100.15 o
  -2   6   3     2241.64     2289.10    385.64 o
  -1   6   3     3105.64     3129.65    221.22 o
   0   6   3     8285.44     8432.16    656.88 o
   1   6   3      669.03      688.75     48.80 o
   2   6   3    27699.59    28371.07    188.47 o
   3   6   3    12542.26    13160.44    332.41 o
   4   6   3    30155.91    31098.66    462.29 o
   5   6   3      149.81      125.11     27.22 o
   6   6   3     6271.42     6303.40    158.10 o
   7   6   3     2270.02     2113.79     85.10 o
   8   6   3      197.21      238.05     47.97 o
   9   6   3      234.70      272.11     55.71 o
  10   6   3     5853.85     5920.47    152.58 o
  11   6   3     1231.81     1348.49     70.53 o
  12   6   3     7251.62     7486.22    143.66 o
  13   6   3      392.02      360.77     71.74 o
  14   6   3     1937.77     1830.49    102.95 o
 -15   7   3        0.65      216.02    109.56 o
 -14   7   3      785.36      816.26    102.71 o
 -13   7   3        7.07       29.75     79.16 o
 -12   7   3     9310.77     9055.58    203.36 o
 -11   7   3       48.24       -7.02     63.75 o
 -10   7   3    16759.46    16190.00    395.30 o
  -9   7   3      201.39      274.06     59.44 o
  -8   7   3     6814.16     6800.31    308.11 o
  -7   7   3     1105.56     1034.23     77.25 o
  -6   7   3     1481.82     1524.48     76.60 o
  -5   7   3     2438.30     2530.49    126.70 o
  -4   7   3    19979.22    19627.81    525.33 o
  -3   7   3     4106.16     4289.63    229.40 o
  -2   7   3    45467.66    40913.61   1722.84 o
  -1   7   3       20.08       75.80     44.06 o
   0   7   3    27989.69    26778.86   1590.35 o
   1   7   3      323.58      345.43     44.36 o
   2   7   3     4088.78     4418.02     98.66 o
   3   7   3     4620.91     4691.24    104.80 o
   4   7   3     5292.49     5465.00     85.69 o
   5   7   3      463.42      551.65     33.30 o
   6   7   3    23630.74    24324.60    354.91 o
   7   7   3       37.39       45.10     46.14 o
   8   7   3    13461.22    12993.09    395.09 o
   9   7   3      157.50      143.70     57.42 o
  10   7   3     2441.87     2480.53     87.61 o
  11   7   3      645.38      551.22     60.47 o
  12   7   3      168.84      152.00     65.74 o
  13   7   3      194.30      155.94     82.30 o
 -15   8   3       32.24       75.04    103.20 o
 -14   8   3     6714.06     6918.22    235.38 o
 -13   8   3      352.61      192.11     85.85 o
 -12   8   3     1715.38     1496.81    113.58 o
 -11   8   3        2.29       37.80     66.59 o
 -10   8   3     1005.07      981.80    149.09 o
  -9   8   3     2276.50     2031.14    124.34 o
  -8   8   3     9231.31     9084.75    208.86 o
  -7   8   3       47.88       20.47     42.96 o
  -6   8   3    29373.96    28519.38    745.88 o
  -5   8   3      162.48      237.82     54.61 o
  -4   8   3    14377.68    14498.02    497.26 o
  -3   8   3      404.11      440.91     34.98 o
  -2   8   3      185.56      163.23     41.33 o
  -1   8   3     3411.99     3023.59    281.40 o
   0   8   3    13187.83    12330.79   1053.27 o
   1   8   3      885.33      901.52     84.33 o
   2   8   3    34452.43    34068.84    472.06 o
   3   8   3        9.28       44.55     56.96 o
   4   8   3    15872.89    16178.47    137.01 o
   5   8   3       50.99       72.78     28.06 o
   6   8   3     5909.19     6179.10    111.43 o
   7   8   3      277.54      249.82     41.32 o
   8   8   3     1900.71     1965.01     90.80 o
   9   8   3      237.91      302.35     60.14 o
  10   8   3     6986.15     7540.71    403.52 o
  11   8   3        3.31      -50.45    111.51 o
  12   8   3     5646.48     5788.13    340.01 o
  13   8   3       17.03       23.81    175.96 o
 -14   9   3      606.29      578.92    135.82 o
 -13   9   3      396.03      336.70     94.86 o
 -12   9   3     4866.35     4599.27    168.83 o
 -11   9   3      891.82      751.92    329.19 o
 -10   9   3     8803.69     8250.84    192.57 o
  -9   9   3     1617.53     1588.58     97.42 o
  -8   9   3    12097.17    11789.48    202.42 o
  -7   9   3      168.65      253.27     46.11 o
  -6   9   3       35.56       58.33     40.53 o
  -5   9   3      649.85      690.34     50.70 o
  -4   9   3     6461.06     6438.81    118.08 o
  -3   9   3     3495.77     3634.52     56.70 o
  -2   9   3    25915.91    24401.45   1266.66 o
  -1   9   3     4920.41     3535.91   1110.33 o
   0   9   3    31550.42    29662.66   2442.68 o
   1   9   3      392.44      346.49     56.27 o
   2   9   3     3089.05     3117.63    176.97 o
   3   9   3      128.58      125.48     46.72 o
   4   9   3     1757.11     1777.54     92.54 o
   5   9   3      597.94      643.56     68.74 o
   6   9   3    13483.36    13607.85    200.09 o
   7   9   3     1074.62     1158.36     88.60 o
   8   9   3    16133.30    16135.68    297.01 o
   9   9   3      115.21      185.48    103.83 o
  10   9   3     2336.51     2421.36    188.96 o
  11   9   3       36.38       69.70    125.80 o
  12   9   3        4.30     -175.96    175.96 o
 -14  10   3     4141.31     4246.60    171.22 o
 -13  10   3      875.93      967.74    122.67 o
 -12  10   3      690.21      911.52    119.44 o
 -11  10   3      201.44      112.94    114.02 o
 -10  10   3      157.20      215.41     65.33 o
  -9  10   3      600.36      688.48     69.22 o
  -8  10   3    13166.77    12952.47    337.04 o
  -7  10   3     3224.05     3077.98     98.44 o
  -6  10   3    27326.52    26803.37    261.99 o
  -5  10   3     4913.89     4991.16    121.26 o
  -4  10   3     5002.63     4983.96    156.80 o
  -3  10   3      251.02      281.58     55.14 o
  -2  10   3      153.13      182.83     47.79 o
  -1  10   3      886.46      826.58    244.24 o
   0  10   3     9604.61     8591.14    663.99 o
   1  10   3     4453.04     4307.10    337.23 o
   2  10   3    25806.47    24059.46   1172.64 o
   3  10   3     6648.44     6232.04    142.81 o
   4  10   3     7017.71     6802.14    146.04 o
   5  10   3      788.16      819.67     77.36 o
   6  10   3     1429.39     1398.43     91.46 o
   7  10   3       15.18        2.84     67.66 o
   8  10   3     1121.90     1126.71    121.12 o
   9  10   3      524.63      613.92    116.00 o
  10  10   3     4528.19     4593.44    217.47 o
  11  10   3      850.97      902.42    147.51 o
  12  10   3     1420.17     1276.70    242.11 o
 -13  11   3      286.37      433.13    166.55 o
 -12  11   3     2450.01     2346.78    196.85 o
 -11  11   3     2284.68     1623.18   1113.97 o
 -10  11   3     2436.60     2657.17    195.10 o
  -9  11   3     1552.03     1383.03    140.64 o
  -8  11   3     3909.81     3674.08    186.48 o
  -7  11   3      713.71      813.43    114.10 o
  -6  11   3       17.41       69.37     92.29 o
  -5  11   3       42.96       49.37     90.27 o
  -4  11   3     4502.43     4600.97    178.20 o
  -3  11   3     3987.09     4147.46    164.62 o
  -2  11   3    17636.76    16209.89   1299.92 o
  -1  11   3     5430.92     5040.64    299.98 o
   0  11   3    15310.62    13752.10    986.45 o
   1  11   3     2096.28     2180.34    132.21 o
   2  11   3      304.51      297.20     61.23 o
   3  11   3      322.91      206.94     59.61 o
   4  11   3     3833.96     3759.40    144.56 o
   5  11   3     1912.48     2044.68    109.48 o
   6  11   3     5238.14     5115.51    172.88 o
   7  11   3     4956.34     5068.31    156.41 o
   8  11   3     6574.19     6364.96    221.60 o
   9  11   3     2338.85     2353.55    227.56 o
  10  11   3      807.49      720.07    130.96 o
  11  11   3      615.25      882.59    145.79 o
 -12  12   3      176.99      265.09    154.06 o
 -11  12   3        9.00       23.51    132.07 o
 -10  12   3      205.65      235.76    127.87 o
  -9  12   3     3095.11     2922.09    197.59 o
  -8  12   3     3204.21     3195.26    189.66 o
  -7  12   3     8416.72     8251.04    247.55 o
  -6  12   3     6893.74     7022.16    230.49 o
  -5  12   3     8495.52     8177.70    237.42 o
  -4  12   3      832.76      922.05    107.39 o
  -3  12   3     2032.51     2059.79    139.80 o
  -2  12   3      297.13      303.31     78.52 o
  -1  12   3     3001.22     2829.94    145.90 o
   0  12   3     1054.39      773.54    406.16 o
   1  12   3     2951.88     3095.70    168.36 o
   2  12   3     4943.77     5183.76    238.14 o
   3  12   3     9663.65     9563.68    321.26 o
   4  12   3     4361.43     4481.47    146.64 o
   5  12   3     1993.62     2184.77    128.26 o
   6  12   3     1630.73     1543.73    111.00 o
   7  12   3      273.45      336.04    130.98 o
   8  12   3      114.20       20.73     96.74 o
   9  12   3     1364.93     1513.86    298.34 o
  10  12   3     1835.30     1649.07    159.77 o
  11  12   3     2792.72     2429.00    209.70 o
 -12  13   3     1539.33     1128.51    194.85 o
 -11  13   3     4249.04     2713.28   1113.30 o
 -10  13   3     3563.60     3451.84    230.73 o
  -9  13   3     2309.44     2356.12    186.24 o
  -8  13   3      313.31      301.59    115.59 o
  -7  13   3     1684.59     1537.16    147.07 o
  -6  13   3      278.00      162.73    104.99 o
  -5  13   3      712.21      804.17    119.60 o
  -4  13   3     1611.55     1629.26    141.62 o
  -3  13   3    10147.73    10741.81    255.26 o
  -2  13   3     3103.14     3181.08    201.76 o
  -1  13   3     6836.84     6959.13    210.43 o
   0  13   3     2197.49     1282.44    994.90 o
   1  13   3     6540.57     6821.50    437.91 o
   2  13   3       57.71      -83.79     83.79 o
   3  13   3       12.38        2.69     86.46 o
   4  13   3      175.01      190.67     97.76 o
   5  13   3     5723.10     5444.97    431.30 o
   6  13   3     1552.16     1434.79    144.97 o
   7  13   3     4216.58     3849.93    276.51 o
   8  13   3      921.32      977.70    191.84 o
   9  13   3     1860.34     1406.35    216.97 o
  10  13   3       58.28      -89.96    179.93 o
 -11  14   3      559.25      478.66    167.27 o
 -10  14   3        5.56     -138.20    139.33 o
  -9  14   3     1671.35     1708.67    170.30 o
  -8  14   3       35.15        1.60    120.39 o
  -7  14   3     4692.72     4647.53    216.56 o
  -6  14   3      293.13      118.27    112.75 o
  -5  14   3     9263.00     9387.51    274.56 o
  -4  14   3     1127.78     1058.27    130.50 o
  -3  14   3     2735.34     2932.22    172.99 o
  -2  14   3      478.78      461.93    100.78 o
  -1  14   3     1113.96      965.69    116.97 o
   0  14   3       66.39       30.90     88.15 o
   1  14   3     6464.94     6520.44    373.75 o
   2  14   3      719.40      693.31    144.87 o
   3  14   3    10686.72    11556.07    340.67 o
   4  14   3      726.38      920.19    129.44 o
   5  14   3     5747.18     5634.28    237.48 o
   6  14   3      651.44      861.27    185.22 o
   7  14   3       33.34      287.09    173.31 o
   8  14   3        1.33       54.24    173.31 o
   9  14   3     1083.90      874.50    213.00 o
 -10  15   3       45.20      153.78    148.74 o
  -9  15   3     3879.74     3878.57    229.19 o
  -8  15   3        7.54       27.03    120.19 o
  -7  15   3      709.56      667.20    135.41 o
  -6  15   3       89.29       52.57    117.12 o
  -5  15   3     1037.75     1073.41    152.34 o
  -4  15   3       71.41      -60.19    106.60 o
  -3  15   3    12717.50    12766.89    304.96 o
  -2  15   3        3.44       30.64    100.96 o
  -1  15   3     9187.15     8644.62    490.83 o
   0  15   3       67.41        4.28     98.86 o
   1  15   3     2353.85     2280.04    183.90 o
   2  15   3       10.51       49.19    104.87 o
   3  15   3      372.48      442.71    121.12 o
   4  15   3       17.83      -43.32    136.93 o
   5  15   3     7068.59     6768.09    320.83 o
   6  15   3      195.61       51.60    171.99 o
   7  15   3     3669.63     3695.14    313.55 o
   8  15   3        1.54     -137.59    186.54 o
  -8  16   3       54.24     -132.31    132.31 o
  -7  16   3     3811.84     3894.64    231.05 o
  -6  16   3       68.64      145.85    137.68 o
  -5  16   3     7425.45     6859.26    274.36 o
  -4  16   3       76.23      258.50    125.26 o
  -3  16   3     3103.12     3198.40    200.65 o
  -2  16   3      286.90      210.38    116.66 o
  -1  16   3      275.56      145.27    113.48 o
   0  16   3       12.79       36.47    103.40 o
   1  16   3     3120.71     2273.08    834.81 o
   2  16   3      121.89       30.74    110.20 o
   3  16   3     8062.79     8448.81    279.15 o
   4  16   3       46.87      -22.84    128.73 o
   5  16   3     3195.18     2805.75    233.17 o
   6  16   3      463.66      386.32    206.39 o
   7  16   3       12.78        3.97    201.10 o
  -7  17   3       57.83       38.38    146.35 o
  -6  17   3      453.14      431.89    152.95 o
  -5  17   3     1019.44      917.89    169.68 o
  -4  17   3      501.62      666.65    155.69 o
  -3  17   3     4799.49     4831.82    244.47 o
  -2  17   3      869.24      779.55    149.73 o
  -1  17   3     5791.36     5445.39    246.74 o
   0  17   3      452.11      466.39    123.91 o
   1  17   3      895.08      481.99    422.70 o
   2  17   3       10.30       67.17    121.95 o
   3  17   3        7.75        1.56    129.54 o
   4  17   3      341.44      605.72    158.40 o
   5  17   3     1605.73     1668.30    280.48 o
  -4  18   3      505.86      513.46    321.49 o
  -3  18   3      464.53      453.44    157.10 o
  -2  18   3      390.15      406.66    150.81 o
  -1  18   3      293.78      263.63    136.93 o
   0  18   3      276.38      175.39    130.96 o
   1  18   3     4274.13     3300.20   2163.77 o
   2  18   3     1373.58     1549.84    226.89 o
   3  18   3     2641.97     2666.89    277.17 o
 -16   0   4     5946.47     6141.37    325.46 o
 -14   0   4     2814.80     3032.32    243.43 o
 -12   0   4      133.53       13.23    101.87 o
 -10   0   4    10997.72    10550.93    312.23 o
  -8   0   4    60103.58    58126.02    660.18 o
  -6   0   4    57979.05    57094.02   1967.30 o
  -4   0   4       30.17      118.55     58.21 o
  -2   0   4      343.93      403.91     39.68 o
   0   0   4    88110.11    78511.30    631.07 o
   2   0   4    85772.30    88167.39    717.07 o
   4   0   4     9468.06    10937.24    238.14 o
   6   0   4     1641.78     1677.56     78.84 o
   8   0   4    22156.43    22379.23    315.42 o
  10   0   4     9223.33     9428.66    180.74 o
  12   0   4     2460.00     2463.88    125.40 o
  14   0   4        9.08      -17.22     89.14 o
 -16   1   4      269.37      175.99    205.07 o
 -15   1   4      295.68      290.05    101.15 o
 -14   1   4    11565.43    11521.49    275.95 o
 -13   1   4      440.04      454.17     94.67 o
 -12   1   4    11641.53    11459.61    250.71 o
 -11   1   4      561.71      672.77     87.44 o
 -10   1   4     4243.15     4141.04    158.07 o
  -9   1   4     1067.75     1210.30     93.99 o
  -8   1   4      190.03      185.33     48.26 o
  -7   1   4      461.34      412.95     56.17 o
  -6   1   4    30417.24    29428.55    284.64 o
  -5   1   4      754.27      736.84     78.57 o
  -4   1   4    44261.79    41606.09    742.39 o
  -3   1   4      432.09      535.72     50.81 o
  -2   1   4    41553.50    37354.06    918.77 o
  -1   1   4    12247.02    11476.06    213.52 o
   0   1   4     2065.39     2122.05     52.74 o
   1   1   4       15.19      123.65     29.17 o
   2   1   4    18175.27    19227.74    510.65 o
   3   1   4       50.01      135.46     26.82 o
   4   1   4    17219.35    18222.78    145.44 o
   5   1   4     6632.73     7176.94    105.24 o
   6   1   4    20851.85    21308.92    399.75 o
   7   1   4       15.20       15.85     28.88 o
   8   1   4     8230.20     8406.62    150.09 o
   9   1   4      321.99      346.68     41.46 o
  10   1   4     1027.61     1120.01     58.49 o
  11   1   4      195.51      150.93     46.63 o
  12   1   4     2521.11     2498.14     89.89 o
  13   1   4      227.53      202.78     57.66 o
  14   1   4     3203.40     3150.94    158.54 o
 -16   2   4     4243.85     3912.03    334.06 o
 -15   2   4      552.99      610.34    112.91 o
 -14   2   4     1867.34     1693.20    148.71 o
 -13   2   4     1019.62      949.63    108.91 o
 -12   2   4       86.35       36.79     74.02 o
 -11   2   4     1002.37     1035.02     98.67 o
 -10   2   4     6141.32     6083.73    149.64 o
  -9   2   4     6557.73     6369.25    145.31 o
  -8   2   4    29603.33    29389.76    548.99 o
  -7   2   4     5536.49     5339.26    119.64 o
  -6   2   4    11893.21    10907.47    147.30 o
  -5   2   4    17408.34    17312.68    196.43 o
  -4   2   4        9.06      189.24     57.70 o
  -3   2   4     5836.42     5758.98     91.98 o
  -2   2   4    10221.18     9750.88    542.68 o
  -1   2   4    33259.52    31194.58   1113.46 o
   0   2   4    50875.58    45672.16   1209.50 o
   1   2   4     8647.94     8908.82     96.97 o
   2   2   4    35377.99    36355.48    603.53 o
   3   2   4    12445.47    13638.75    174.30 o
   4   2   4     3652.15     3930.77     75.83 o
   5   2   4     2269.50     2487.77     69.40 o
   6   2   4     1187.47     1409.06     67.62 o
   7   2   4     3160.38     3269.96     79.04 o
   8   2   4    13843.14    14014.50    137.84 o
   9   2   4     2112.32     2269.78     73.73 o
  10   2   4    10643.43    10650.92    135.72 o
  11   2   4     3347.31     3203.77     91.79 o
  12   2   4     2918.39     2985.23     95.20 o
  13   2   4       25.88       11.02     61.96 o
  14   2   4       63.61      124.38     72.60 o
 -16   3   4      324.25      300.82    113.66 o
 -15   3   4     1178.70     1269.68    132.36 o
 -14   3   4     3415.59     3163.79    220.28 o
 -13   3   4     1947.59     2106.36    151.00 o
 -12   3   4    11091.05    10854.63    396.24 o
 -11   3   4     4239.20     4036.89    134.01 o
 -10   3   4     6508.57     6389.72    155.11 o
  -9   3   4      164.10      111.23     53.07 o
  -8   3   4        3.15      -25.58     45.91 o
  -7   3   4      977.44      963.34    111.06 o
  -6   3   4     7971.03     7615.60    154.89 o
  -5   3   4     9773.30     9975.87    197.91 o
  -4   3   4    51811.91    50052.50    884.54 o
  -3   3   4    33697.03    32859.51   1211.20 o
  -2   3   4    51687.58    45976.28   1470.15 o
  -1   3   4     2032.63     1941.85     60.79 o
   0   3   4     1759.12     1555.86     68.94 o
   1   3   4     1046.21     1244.08     55.00 o
   2   3   4     3890.14     3945.95     82.85 o
   3   3   4     2071.38     2161.30     98.73 o
   4   3   4    34409.82    35332.22    912.95 o
   5   3   4    11510.38    11760.61    175.36 o
   6   3   4    18454.21    19371.53    204.10 o
   7   3   4     1209.59     1249.82     55.23 o
   8   3   4     2246.56     2356.77     78.11 o
   9   3   4      186.18      178.50     43.95 o
  10   3   4      173.68      186.67     48.14 o
  11   3   4       94.32      100.92     51.87 o
  12   3   4     2883.50     3138.84    108.29 o
  13   3   4     1879.59     2053.74    103.95 o
  14   3   4     3669.54     3646.62    131.67 o
 -16   4   4     1854.87     1756.64    158.83 o
 -15   4   4     1349.50     1281.49    132.68 o
 -14   4   4      236.33      268.94     97.24 o
 -13   4   4     1368.20     1316.32    121.48 o
 -12   4   4     1724.74     1594.48    104.36 o
 -11   4   4     4191.28     4290.87    141.54 o
 -10   4   4    10822.55    10400.62    189.96 o
  -9   4   4    12260.53    11463.69    185.58 o
  -8   4   4    12797.62    12426.46    260.27 o
  -7   4   4    10621.42    10098.12    154.03 o
  -6   4   4     5077.09     4983.05    109.05 o
  -5   4   4     2466.62     2347.38    120.15 o
  -4   4   4        6.48       29.19     28.37 o
  -3   4   4     3113.77     3376.03    136.65 o
  -2   4   4    11015.18    10480.15    627.25 o
  -1   4   4    26067.11    25569.60   1504.37 o
   0   4   4    11684.59    11256.78    545.38 o
   1   4   4    14150.02    14434.40    370.21 o
   2   4   4     6404.49     6328.62    126.22 o
   3   4   4    24250.14    24332.73    410.94 o
   4   4   4     5003.66     4870.53     86.09 o
   5   4   4      143.67      173.06     32.31 o
   6   4   4      240.50      339.76     33.55 o
   7   4   4     6576.81     6771.53     95.45 o
   8   4   4     3080.07     3091.26     78.34 o
   9   4   4     7255.92     7322.95    110.04 o
  10   4   4     4086.49     4191.78    105.55 o
  11   4   4     4510.70     4264.65    113.99 o
  12   4   4      647.20      651.13     70.95 o
  13   4   4      461.08      377.31     72.13 o
  14   4   4        2.44      -23.38     75.27 o
 -16   5   4       39.46      -58.76    114.88 o
 -15   5   4     1137.53      993.09    122.99 o
 -14   5   4      552.95      458.95    103.03 o
 -13   5   4     5781.78     5533.30    258.01 o
 -12   5   4     4181.35     4078.32    146.58 o
 -11   5   4    11945.71    11588.99    369.72 o
 -10   5   4     4565.61     4298.58    138.18 o
  -9   5   4      756.24      764.59    119.41 o
  -8   5   4      309.62      305.45     73.24 o
  -7   5   4       88.66      121.59     43.57 o
  -6   5   4     1824.09     1725.20     80.02 o
  -5   5   4    20914.72    20445.14    652.16 o
  -4   5   4    20394.83    20010.57    766.13 o
  -3   5   4    61278.51    59088.87   2485.70 o
  -2   5   4    11067.47    10703.76    628.18 o
  -1   5   4     9731.85     9156.82    419.92 o
   0   5   4      980.85     1071.10     67.83 o
   1   5   4     4159.01     4442.31    105.98 o
   2   5   4     7497.56     7999.69    163.32 o
   3   5   4    16065.34    16612.20    364.54 o
   4   5   4    12500.72    12574.27    230.16 o
   5   5   4    32707.09    32531.09    566.53 o
   6   5   4     9646.91     9935.00    233.02 o
   7   5   4    14158.29    14773.08    219.98 o
   8   5   4     1079.80     1082.61     58.47 o
   9   5   4      248.14      268.86     44.73 o
  10   5   4        2.59        5.67     47.87 o
  11   5   4     2052.08     2090.43    100.69 o
  12   5   4     2512.86     2482.86    108.04 o
  13   5   4     4216.57     4321.20    133.89 o
 -15   6   4     2341.59     2211.34    287.09 o
 -14   6   4       86.16      125.53     85.10 o
 -13   6   4       82.06       12.94     77.37 o
 -12   6   4       10.64       19.51     68.54 o
 -11   6   4     5912.31     5816.46    179.75 o
 -10   6   4      410.79      391.22     69.63 o
  -9   6   4    23582.84    22784.35    694.68 o
  -8   6   4     2791.65     2739.48    126.18 o
  -7   6   4    15841.34    16310.18    529.44 o
  -6   6   4     3066.35     3199.64    128.94 o
  -5   6   4     3175.09     3140.85    179.94 o
  -4   6   4      110.42      194.17     37.21 o
  -3   6   4     4894.83     4744.81    207.87 o
  -2   6   4     3843.70     3718.76    150.09 o
  -1   6   4    15741.70    14506.80    797.96 o
   0   6   4     7371.33     8138.92    544.19 o
   1   6   4    28373.61    28790.21   1100.37 o
   2   6   4    12444.26    12947.57    199.17 o
   3   6   4    10202.71    10415.79    118.39 o
   4   6   4       20.97       -4.60     33.28 o
   5   6   4      122.73      132.07     33.47 o
   6   6   4     3026.58     3208.44     71.91 o
   7   6   4     4118.11     4527.84     91.98 o
   8   6   4     1503.01     1451.83     99.54 o
   9   6   4     6059.16     6365.10    118.69 o
  10   6   4     1488.33     1614.12     83.26 o
  11   6   4     4419.03     4454.27    130.51 o
  12   6   4      352.54      337.52     75.64 o
  13   6   4      278.01      277.69     82.59 o
 -15   7   4     1987.64     2149.27    145.35 o
 -14   7   4        4.73      -66.93     87.44 o
 -13   7   4     6970.64     6982.81    536.36 o
 -12   7   4      925.11     1001.77     99.53 o
 -11   7   4    10964.08    10510.55    304.82 o
 -10   7   4      408.17      406.47     69.19 o
  -9   7   4     5284.11     5255.53    304.48 o
  -8   7   4     1498.98     1530.73     91.16 o
  -7   7   4     5263.21     5346.26    125.67 o
  -6   7   4       20.06       41.85     40.26 o
  -5   7   4    32552.98    32333.84    735.86 o
  -4   7   4      250.70      340.43     43.47 o
  -3   7   4    42849.58    41999.24   3019.97 o
  -2   7   4       13.91       -4.65     38.72 o
  -1   7   4    17445.13    16802.30   1046.78 o
   0   7   4      324.42      277.41     40.72 o
   1   7   4       18.25       31.95     38.85 o
   2   7   4     2548.87     2586.28     71.79 o
   3   7   4    18399.15    18979.29    297.38 o
   4   7   4      152.82      219.04     56.16 o
   5   7   4    24289.34    24610.69    482.39 o
   6   7   4      272.79      232.05     41.48 o
   7   7   4     6854.97     7279.76    139.77 o
   8   7   4      155.90      221.69     50.86 o
   9   7   4      311.23      301.09     52.00 o
  10   7   4      142.70      183.55     56.74 o
  11   7   4     1791.76     1737.63    118.09 o
  12   7   4       98.72       97.90    173.31 o
  13   7   4     3473.68     3527.12    332.07 o
 -15   8   4     3479.42     3355.58    173.03 o
 -14   8   4       36.87      157.48     95.21 o
 -13   8   4      120.19       98.87     87.65 o
 -12   8   4       38.15        1.04     75.64 o
 -11   8   4     2565.19     2418.79    125.58 o
 -10   8   4        2.25      -62.14     62.14 o
  -9   8   4     9659.44     9513.14    173.64 o
  -8   8   4       20.50       16.58     47.52 o
  -7   8   4    16901.77    16092.37    407.43 o
  -6   8   4      501.20      528.23     53.29 o
  -5   8   4    10018.26    10225.33    239.50 o
  -4   8   4      573.63      541.82     52.15 o
  -3   8   4      858.10      887.04     49.22 o
  -2   8   4      634.78      705.22     62.69 o
  -1   8   4    29784.80    28737.99   1272.34 o
   0   8   4      134.42      142.70     40.96 o
   1   8   4    31190.52    30030.06   1710.89 o
   2   8   4      401.33      367.56     55.55 o
   3   8   4    10824.70    11091.62    137.11 o
   4   8   4      121.58       77.09     39.30 o
   5   8   4      162.26      142.07     45.36 o
   6   8   4      498.79      534.66     47.66 o
   7   8   4     4491.74     4568.62    169.13 o
   8   8   4      141.31      174.98     86.94 o
   9   8   4    11262.85    11071.30    262.31 o
  10   8   4       99.42      -24.17    103.29 o
  11   8   4     5118.59     5575.12    333.40 o
  12   8   4        8.55       30.43    179.93 o
 -14   9   4      719.38      631.97    155.19 o
 -13   9   4     6387.13     6424.77    261.25 o
 -12   9   4      246.97      271.31     83.42 o
 -11   9   4     4136.76     4187.65    148.42 o
 -10   9   4      221.77      127.85     67.71 o
  -9   9   4     3344.02     3364.42    122.50 o
  -8   9   4     1242.56     1169.83     80.92 o
  -7   9   4     9181.50     9086.24    231.82 o
  -6   9   4     2778.48     2708.75    202.20 o
  -5   9   4    18125.82    17909.26    477.78 o
  -4   9   4     1978.01     2055.02    107.62 o
  -3   9   4     5881.18     5638.82    479.56 o
  -2   9   4     3874.87     3217.68    257.92 o
  -1   9   4    10384.68    10047.13    583.50 o
   0   9   4      905.10      854.47    117.92 o
   1   9   4       22.28       63.84     49.84 o
   2   9   4      762.82      828.08     79.23 o
   3   9   4    10837.48    10266.30    291.83 o
   4   9   4      487.79      552.97     66.65 o
   5   9   4    10317.83    10011.02    172.37 o
   6   9   4     1151.58     1300.88     89.72 o
   7   9   4     8574.38     8533.57    214.62 o
   8   9   4     1006.40      980.89    112.59 o
   9   9   4      639.42      585.97    114.46 o
  10   9   4      550.99      491.31    116.94 o
  11   9   4     1234.60     1222.45    213.00 o
  12   9   4      299.94      362.50    191.84 o
 -14  10   4      275.07      309.17    118.15 o
 -13  10   4       38.74     -110.45    115.76 o
 -12  10   4       94.68      138.37    122.68 o
 -11  10   4      470.52      387.09     72.88 o
 -10  10   4     1197.36     1283.61     91.21 o
  -9  10   4     9808.76     9778.46    164.52 o
  -8  10   4     3783.67     3735.64    108.36 o
  -7  10   4    20366.39    19588.27    418.41 o
  -6  10   4     2135.40     2125.37    117.51 o
  -5  10   4     6686.82     6739.98    166.34 o
  -4  10   4       10.49       73.72     63.66 o
  -3  10   4       47.01      120.84     53.04 o
  -2  10   4      339.82      282.01    131.54 o
  -1  10   4    14490.21    14035.09   1154.87 o
   0  10   4     5309.74     4974.87    374.73 o
   1  10   4    36925.95    34526.52   2280.09 o
   2  10   4     6813.57     6294.21    321.65 o
   3  10   4     3904.48     3796.27    124.33 o
   4  10   4      509.81      629.10     73.44 o
   5  10   4      433.96      413.11     69.74 o
   6  10   4      320.79      293.03     80.92 o
   7  10   4     3710.45     3703.82    285.11 o
   8  10   4     1923.57     1969.01    152.27 o
   9  10   4     7493.66     7684.43    356.55 o
  10  10   4     1495.26     1820.25    152.78 o
  11  10   4     2229.75     2501.79    288.41 o
 -13  11   4     4027.85     4037.27    263.69 o
 -12  11   4     2057.48     1959.76    185.92 o
 -11  11   4     2264.02     2152.21    180.29 o
 -10  11   4      785.89      926.37    166.70 o
  -9  11   4     1152.49     1116.84    134.36 o
  -8  11   4      537.97      575.15    150.16 o
  -7  11   4     2423.94     2464.62    166.29 o
  -6  11   4     2863.49     3042.70    165.94 o
  -5  11   4    12519.10    12219.84    332.90 o
  -4  11   4     5539.65     5584.95    231.51 o
  -3  11   4     6627.49     6345.12    380.12 o
  -2  11   4      799.17      685.21    224.23 o
  -1  11   4     7230.21     7390.96    499.09 o
   0  11   4      243.54      248.62     63.90 o
   1  11   4      520.82      514.18     84.93 o
   2  11   4     1788.42     1736.89    182.47 o
   3  11   4     6713.35     6468.56    304.88 o
   4  11   4     3143.56     3001.12    191.02 o
   5  11   4     4024.28     3930.20    188.14 o
   6  11   4     3300.53     3632.22    163.58 o
   7  11   4     5589.21     5343.21    196.22 o
   8  11   4      872.15      976.93    162.73 o
   9  11   4        8.88       -9.82    100.09 o
  10  11   4       38.59      -31.13    113.64 o
  11  11   4     1080.11      916.84    211.68 o
 -12  12   4        3.57      -88.36    144.42 o
 -11  12   4     1251.15     1249.48    169.77 o
 -10  12   4     3181.36     3414.66    214.91 o
  -9  12   4     2225.76     2265.53    181.82 o
  -8  12   4     6330.20     6067.46    231.69 o
  -7  12   4     4038.18     3949.88    196.47 o
  -6  12   4     7998.28     7812.31    243.97 o
  -5  12   4      132.64      160.06     99.46 o
  -4  12   4     1331.46     1381.47    151.48 o
  -3  12   4      380.19      368.87     88.86 o
  -2  12   4    11287.14    10445.98    707.14 o
  -1  12   4     4169.16     4204.72    165.46 o
   0  12   4    14064.19    14183.51    631.07 o
   1  12   4     5211.53     4924.26    333.03 o
   2  12   4     7894.13     7554.88    385.92 o
   3  12   4     1352.36     1422.29     99.78 o
   4  12   4     1313.17     1411.29     98.07 o
   5  12   4      238.28      317.49     87.93 o
   6  12   4     2654.59     2561.20    377.72 o
   7  12   4      945.37      821.78    115.30 o
   8  12   4     3095.12     2666.28    173.97 o
   9  12   4     2496.26     2510.12    445.85 o
  10  12   4     3322.04     3547.71    208.59 o
 -12  13   4     4352.27     4642.05    280.28 o
 -11  13   4      924.22     1076.36    242.77 o
 -10  13   4     2001.37     1633.23    366.47 o
  -9  13   4      676.06      671.14    136.69 o
  -8  13   4      778.81      832.55    150.82 o
  -7  13   4      334.56      397.55    115.30 o
  -6  13   4     2390.17     2182.11    175.87 o
  -5  13   4     3010.00     3169.44    201.10 o
  -4  13   4    10776.46    10871.43    592.04 o
  -3  13   4     3118.10     3252.76    168.20 o
  -2  13   4     6315.07     6408.43    465.03 o
  -1  13   4     2029.92     1754.29    243.43 o
   0  13   4      522.16      404.98     94.08 o
   1  13   4       17.04      -16.81    127.01 o
   2  13   4      299.32      223.51     92.42 o
   3  13   4     2804.13     2643.49    230.86 o
   4  13   4     9084.68     9621.69    254.88 o
   5  13   4     3325.37     3099.79    264.60 o
   6  13   4     5566.04     5209.98    296.35 o
   7  13   4     1569.35     1770.17    214.33 o
   8  13   4      466.56      377.06    178.61 o
   9  13   4      107.86     -173.31    173.31 o
 -11  14   4      738.45      564.08    172.05 o
 -10  14   4     3610.25     3528.17    240.70 o
  -9  14   4      452.34      518.85    174.64 o
  -8  14   4     5386.70     5369.21    304.95 o
  -7  14   4       24.03      -20.69    106.10 o
  -6  14   4     3306.93     3495.77    210.36 o
  -5  14   4      168.89      -56.79    108.72 o
  -4  14   4      267.77      207.99    136.27 o
  -3  14   4      248.25      298.12    133.62 o
  -2  14   4     4973.90     4824.74    503.40 o
  -1  14   4      935.73      631.25    350.60 o
   0  14   4     7914.63     7772.01    238.16 o
   1  14   4       88.99       76.94    100.55 o
   2  14   4     6403.56     6577.02    353.90 o
   3  14   4      244.71      251.13    107.40 o
   4  14   4     1220.54     1364.57    145.36 o
   5  14   4        8.99      -22.49    153.47 o
   6  14   4      486.38      521.26    177.28 o
   7  14   4       30.93      136.27    170.67 o
   8  14   4     2453.84     2356.26    277.83 o
 -10  15   4     2911.67     3041.55    239.02 o
  -9  15   4        7.52       43.94    131.55 o
  -8  15   4        3.28      -21.19    123.89 o
  -7  15   4       28.62      162.54    118.76 o
  -6  15   4     2013.76     1848.57    167.17 o
  -5  15   4      353.79      523.23    168.02 o
  -4  15   4    11364.35    11353.18    345.30 o
  -3  15   4      320.09      429.91    113.18 o
  -2  15   4     9215.25     9384.72    267.03 o
  -1  15   4       21.03        3.09     97.57 o
   0  15   4      521.23      504.70    115.71 o
   1  15   4        1.70      -93.99     93.99 o
   2  15   4     1127.51     1233.98    196.47 o
   3  15   4       68.09       84.75    110.75 o
   4  15   4     8745.87     9222.42    282.79 o
   5  15   4      562.61      526.55    211.68 o
   6  15   4     6676.24     7365.14    392.93 o
   7  15   4       44.55       17.20    187.87 o
  -8  16   4     3602.32     3945.27    231.54 o
  -7  16   4      239.83      254.99    135.64 o
  -6  16   4     3248.96     3361.08    229.15 o
  -5  16   4       27.85     -130.98    130.98 o
  -4  16   4        6.40       -5.64    124.04 o
  -3  16   4        0.72      -38.88    121.72 o
  -2  16   4     2140.57     2063.12    174.24 o
  -1  16   4       84.12      -43.44    110.74 o
   0  16   4     4430.12     4639.33    216.17 o
   1  16   4      178.36      194.94    110.20 o
   2  16   4     5341.04     5174.48    223.49 o
   3  16   4       86.63       78.86    119.73 o
   4  16   4      839.36     1123.23    238.14 o
   5  16   4       55.28       95.26    205.07 o
   6  16   4      541.64      657.53    236.82 o
  -7  17   4      118.97      -76.40    147.29 o
  -6  17   4     2200.04     1919.80    197.21 o
  -5  17   4      961.16      758.62    165.80 o
  -4  17   4     5754.14     6078.30    432.62 o
  -3  17   4      881.55      753.60    227.56 o
  -2  17   4     4146.19     4461.65    376.39 o
  -1  17   4      943.41      810.93    173.97 o
   0  17   4      155.93      162.35    120.15 o
   1  17   4       69.35      143.29    162.73 o
   2  17   4      871.22      949.37    150.82 o
   3  17   4      822.91      983.91    187.20 o
   4  17   4     2860.66     2546.78    314.87 o
  -4  18   4       80.10      -76.86    155.94 o
  -3  18   4       31.31       95.40    150.30 o
  -2  18   4      819.39      895.31    169.53 o
  -1  18   4      644.65      588.55    149.36 o
   0  18   4     3284.48     3261.88    218.30 o
   1  18   4     1199.57     1395.60    162.75 o
 -15   0   5       75.92      111.13    146.85 o
 -13   0   5     5196.45     4766.77    268.57 o
 -11   0   5     8442.10     8505.57    308.26 o
  -9   0   5    17071.59    16459.45    367.79 o
  -7   0   5    13028.99    12978.63    296.35 o
  -5   0   5      100.31      138.78     47.98 o
  -3   0   5     7312.37     6876.28    263.28 o
  -1   0   5    78692.81    70830.13   4174.07 o
   1   0   5    33281.88    33119.99    415.42 o
   3   0   5      323.29      391.61     72.77 o
   5   0   5     4023.92     4196.23    100.42 o
   7   0   5    28027.68    27911.13    334.89 o
   9   0   5    13824.45    13658.01    264.13 o
  11   0   5     1099.74     1077.50    122.57 o
  13   0   5      376.71      335.37    124.31 o
 -16   1   5       53.86       14.89    113.66 o
 -15   1   5     8456.46     8606.29    388.30 o
 -14   1   5      425.38      425.77    100.92 o
 -13   1   5     8429.42     8406.18    416.75 o
 -12   1   5     1451.02     1415.94    118.76 o
 -11   1   5     1555.31     1470.26    147.51 o
 -10   1   5      287.30      301.46    120.39 o
  -9   1   5     3912.02     3812.03    144.78 o
  -8   1   5     1313.57     1234.58     83.96 o
  -7   1   5    61009.21    60105.32   1347.10 o
  -6   1   5     4419.07     4799.50    110.76 o
  -5   1   5    26811.66    25718.63    227.44 o
  -4   1   5     2715.82     2605.25     82.15 o
  -3   1   5     5532.35     4971.52    203.55 o
  -2   1   5        6.81       20.17     26.94 o
  -1   1   5     1264.89     1320.74     55.42 o
   0   1   5     2703.80     2633.01     81.13 o
   1   1   5    41998.39    40849.38    538.01 o
   2   1   5     7191.44     7373.74    153.58 o
   3   1   5    41804.56    42486.48    756.28 o
   4   1   5     4056.03     4407.46     83.74 o
   5   1   5     9301.19     9722.40    129.33 o
   6   1   5       35.39       19.75     40.94 o
   7   1   5      484.14      641.67     67.45 o
   8   1   5      125.68      111.99     52.70 o
   9   1   5     5225.76     5278.68    127.81 o
  10   1   5      531.24      506.07     67.93 o
  11   1   5     6770.25     6743.08    156.23 o
  12   1   5      105.34      131.45     72.78 o
  13   1   5     2511.20     2442.78    133.69 o
 -16   2   5       28.56      -56.70    111.89 o
 -15   2   5      550.64      654.26    124.36 o
 -14   2   5       34.25      -50.15     90.19 o
 -13   2   5     3925.26     4140.20    180.37 o
 -12   2   5      827.11      731.62    103.73 o
 -11   2   5     8318.68     7652.51    208.21 o
 -10   2   5     2298.59     2383.78    173.44 o
  -9   2   5    16700.37    15976.66    274.44 o
  -8   2   5     1680.17     1633.23     91.14 o
  -7   2   5     9650.71     9567.92    154.38 o
  -6   2   5     3967.39     3930.74    103.99 o
  -5   2   5     8984.26     8629.98    133.42 o
  -4   2   5      116.97      121.93     33.56 o
  -3   2   5    48600.71    45914.75   1474.98 o
  -2   2   5    14833.82    13164.83    750.19 o
  -1   2   5    45482.27    42825.69   2149.20 o
   0   2   5     5684.22     5756.64    350.88 o
   1   2   5    23495.26    23559.49    619.81 o
   2   2   5     5705.29     6057.50    194.46 o
   3   2   5     1349.96     1446.47     61.28 o
   4   2   5       50.16       46.88     31.98 o
   5   2   5     5704.88     5819.60    265.30 o
   6   2   5     1991.62     2021.49     92.43 o
   7   2   5    16341.50    16776.91    172.68 o
   8   2   5     3040.51     3172.23    117.89 o
   9   2   5     9729.85     9710.40    190.70 o
  10   2   5     1486.79     1607.34     95.09 o
  11   2   5      528.35      531.34     84.98 o
  12   2   5        0.15      -62.10     71.20 o
  13   2   5      421.67      229.03     98.38 o
 -16   3   5     1898.98     1915.89    162.38 o
 -15   3   5     3932.54     3815.66    195.38 o
 -14   3   5     3521.11     3636.26    182.59 o
 -13   3   5     4320.96     4327.80    263.28 o
 -12   3   5     4919.53     5122.51    299.00 o
 -11   3   5      604.20      687.74     81.23 o
 -10   3   5       48.91      107.11     60.31 o
  -9   3   5     1101.35     1246.44     95.77 o
  -8   3   5     9551.54     9052.45    163.99 o
  -7   3   5    15129.86    14877.02    446.21 o
  -6   3   5    17511.41    16819.67    223.67 o
  -5   3   5    27064.43    26421.72    260.05 o
  -4   3   5    19272.87    17559.47    393.05 o
  -3   3   5     6669.69     6122.79    216.40 o
  -2   3   5       41.76       86.55     52.26 o
  -1   3   5     6449.94     6611.12    289.40 o
   0   3   5      425.01      458.92     29.18 o
   1   3   5    12343.05    13164.60    550.94 o
   2   3   5    12801.54    13239.03    256.58 o
   3   3   5    33083.55    33885.59    265.47 o
   4   3   5    10079.20    10599.22    324.77 o
   5   3   5    11290.98    11600.67    150.58 o
   6   3   5      273.64      332.43     53.84 o
   7   3   5      850.65      916.29     62.75 o
   8   3   5      397.65      569.18     98.30 o
   9   3   5     1797.69     1843.66    110.32 o
  10   3   5      803.21      978.70     90.05 o
  11   3   5     4058.37     4105.77    189.17 o
  12   3   5     3018.37     3060.94    150.90 o
  13   3   5     3139.32     3296.50    169.54 o
 -16   4   5      273.69      451.54    121.48 o
 -15   4   5      220.44      236.92    211.68 o
 -14   4   5      249.05      208.54    109.15 o
 -13   4   5     1848.90     1958.49    146.04 o
 -12   4   5     4504.06     4248.99    149.10 o
 -11   4   5    16046.07    15500.40    240.84 o
 -10   4   5    13573.58    12890.36    210.73 o
  -9   4   5    11083.09    10934.25    186.22 o
  -8   4   5     2789.77     2730.69    105.94 o
  -7   4   5     5228.20     5233.09    121.95 o
  -6   4   5      156.68      137.61     41.27 o
  -5   4   5     1286.78     1236.95     81.71 o
  -4   4   5     9200.57     8891.36    363.16 o
  -3   4   5    29191.00    27938.63    819.93 o
  -2   4   5    41363.70    39338.99   1864.98 o
  -1   4   5    23871.66    21951.18   1103.26 o
   0   4   5     6490.97     6432.43    310.12 o
   1   4   5     2332.20     2301.55     69.32 o
   2   4   5     4277.64     4201.36     69.91 o
   3   4   5        1.75       12.45     25.72 o
   4   4   5      766.10      800.55     50.03 o
   5   4   5     7357.69     7395.35    329.85 o
   6   4   5    11860.93    12178.34    345.96 o
   7   4   5     8713.08     8906.92    137.74 o
   8   4   5     3624.98     3804.76    109.95 o
   9   4   5     3569.90     3616.55    130.94 o
  10   4   5     3855.87     4139.85    145.53 o
  11   4   5       20.53      -73.48     73.48 o
  12   4   5       43.01      -24.89     86.28 o
  13   4   5      570.68      533.22    109.95 o
 -16   5   5     2321.94     2371.34    188.74 o
 -15   5   5      987.15      874.65    128.94 o
 -14   5   5     3233.34     3286.58    177.61 o
 -13   5   5     1185.78     1215.18    106.00 o
 -12   5   5     3205.85     2980.49    137.89 o
 -11   5   5     1059.61      966.81     90.89 o
 -10   5   5      357.05      369.55     68.87 o
  -9   5   5      627.98      677.51     71.22 o
  -8   5   5     6775.03     6668.97    140.70 o
  -7   5   5     4211.77     4424.88    117.87 o
  -6   5   5    10485.66    10023.21    317.72 o
  -5   5   5     8619.66     8584.33    371.85 o
  -4   5   5    25722.31    24444.75   1085.57 o
  -3   5   5     7143.13     6699.98    419.03 o
  -2   5   5     5011.74     4949.33    165.90 o
  -1   5   5       83.12      106.82     26.88 o
   0   5   5     2372.87     2356.27    134.43 o
   1   5   5     2689.87     2630.61     63.67 o
   2   5   5    15320.04    15648.22    152.96 o
   3   5   5    13710.04    13763.90    166.15 o
   4   5   5    37934.65    39190.51    605.13 o
   5   5   5     8620.29     8822.17    143.54 o
   6   5   5     8352.81     8231.71    249.78 o
   7   5   5      494.69      583.46     57.63 o
   8   5   5       61.75       27.75     52.09 o
   9   5   5      112.48      133.70     67.44 o
  10   5   5     2591.26     2650.65    132.63 o
  11   5   5     1814.04     1981.15    129.42 o
  12   5   5     5517.78     5850.58    190.50 o
  13   5   5     1929.66     1974.29    148.83 o
 -15   6   5       10.13     -108.61    108.61 o
 -14   6   5      349.45      237.13     90.73 o
 -13   6   5       12.51      -17.05     76.22 o
 -12   6   5     7381.15     6956.65    184.73 o
 -11   6   5     3980.15     3592.89    142.91 o
 -10   6   5    20750.66    19929.14    568.66 o
  -9   6   5     1106.97     1229.69     83.98 o
  -8   6   5    17577.25    16887.38    661.85 o
  -7   6   5      690.78      737.22     62.24 o
  -6   6   5      125.65      270.96     52.50 o
  -5   6   5      504.41      515.52     50.73 o
  -4   6   5    18319.85    17750.45    763.43 o
  -3   6   5     7551.27     7151.98    395.44 o
  -2   6   5    47745.74    46163.43   1990.94 o
  -1   6   5     7883.35     7815.15    423.16 o
   0   6   5    20891.63    19849.75    981.91 o
   1   6   5      178.47      193.72     32.07 o
   2   6   5     4472.27     4402.36     84.78 o
   3   6   5     3283.31     3380.87    110.93 o
   4   6   5     7710.56     8106.77    228.77 o
   5   6   5     2413.10     2581.32    106.68 o
   6   6   5    14268.64    14482.57    191.05 o
   7   6   5     1374.99     1506.66     92.67 o
   8   6   5     6334.72     6689.20    133.39 o
   9   6   5       70.44       83.79     68.64 o
  10   6   5     1869.86     2006.20    129.94 o
  11   6   5      904.90      895.38    104.96 o
  12   6   5       84.86      117.58     94.05 o
  13   6   5        3.87       -4.02    105.77 o
 -15   7   5      149.23      -19.36    101.99 o
 -14   7   5     6479.58     6442.83    198.68 o
 -13   7   5      150.72      216.74     83.54 o
 -12   7   5     4551.26     4240.84    158.47 o
 -11   7   5      621.10      549.95     83.53 o
 -10   7   5        4.66       13.24     58.06 o
  -9   7   5     2499.38     2419.34    107.87 o
  -8   7   5     6841.12     6856.13    315.66 o
  -7   7   5      258.26      257.19     53.69 o
  -6   7   5    25133.41    24743.76    587.73 o
  -5   7   5     3732.35     3661.43    135.17 o
  -4   7   5    23552.32    21983.01   1176.23 o
  -3   7   5     1744.93     1836.12     77.47 o
  -2   7   5     3043.22     2979.13    174.73 o
  -1   7   5     2601.83     2720.40    285.25 o
   0   7   5     6608.92     6812.77    350.66 o
   1   7   5      355.08      357.37     47.55 o
   2   7   5    22179.63    22684.87    699.90 o
   3   7   5       97.45      205.17     38.41 o
   4   7   5    20297.44    20363.23    223.61 o
   5   7   5      388.77      416.47     57.92 o
   6   7   5     3919.33     4186.99    122.99 o
   7   7   5      127.72      121.38     71.80 o
   8   7   5      387.66      321.44     76.72 o
   9   7   5        2.57       40.96     71.20 o
  10   7   5     5222.35     5339.31    168.22 o
  11   7   5      231.09      231.53    170.67 o
  12   7   5     4229.42     4004.72    325.46 o
 -15   8   5       26.76      -18.09    106.93 o
 -14   8   5      127.44       60.47     96.97 o
 -13   8   5      252.16      286.92     92.48 o
 -12   8   5     3881.24     3689.24    154.09 o
 -11   8   5       13.67      -47.13     69.65 o
 -10   8   5    12370.95    11989.48    218.70 o
  -9   8   5      767.27      722.02     70.75 o
  -8   8   5     7464.40     7181.67    167.36 o
  -7   8   5      455.75      525.54     77.72 o
  -6   8   5      155.78      167.96     48.68 o
  -5   8   5     3432.54     3584.90     94.08 o
  -4   8   5     9380.13     9047.31    486.37 o
  -3   8   5      811.46      865.43     61.68 o
  -2   8   5    19681.32    18874.86   1427.67 o
  -1   8   5      912.38      974.99     65.47 o
   0   8   5    35121.14    34207.14   2593.92 o
   1   8   5       37.78       45.20     45.82 o
   2   8   5     1515.30     1562.14     96.43 o
   3   8   5     2543.13     2545.09    102.15 o
   4   8   5     1467.16     1504.40     95.68 o
   5   8   5       77.44       76.07     64.55 o
   6   8   5     9931.01    10117.23    518.62 o
   7   8   5        8.31      -30.82     71.96 o
   8   8   5    15590.74    15639.92    377.05 o
   9   8   5        4.19      -42.94     89.79 o
  10   8   5     2034.77     2295.41    248.72 o
  11   8   5       91.04      136.27    166.70 o
  12   8   5        4.48      -92.61    173.31 o
 -14   9   5     6274.38     6599.33    364.58 o
 -13   9   5      315.65      364.20     99.81 o
 -12   9   5     1638.60     1619.35    121.09 o
 -11   9   5       35.94      170.00     77.77 o
 -10   9   5      354.73      230.08     70.87 o
  -9   9   5      604.00      629.80     71.47 o
  -8   9   5     9318.19     8820.13    321.12 o
  -7   9   5      463.12      422.40     59.38 o
  -6   9   5    27215.59    26361.65    699.86 o
  -5   9   5      376.95      402.78     48.85 o
  -4   9   5    11699.55    11427.18    678.14 o
  -3   9   5     1272.90     1325.86     92.67 o
  -2   9   5      355.06      356.44     56.82 o
  -1   9   5      130.27       83.34     46.26 o
   0   9   5    11503.29    10842.79    554.88 o
   1   9   5      267.52      277.29     61.87 o
   2   9   5    19000.60    17979.67    957.00 o
   3   9   5       50.18       95.21     56.61 o
   4   9   5     8649.87     8613.51    199.70 o
   5   9   5     2113.98     2137.30    183.24 o
   6   9   5     3039.23     2926.63    145.79 o
   7   9   5      251.96      196.55     83.24 o
   8   9   5      404.11      240.59     94.43 o
   9   9   5      329.74      452.81    131.64 o
  10   9   5     4187.38     4404.27    302.97 o
  11   9   5      258.88      369.12    178.61 o
 -14  10   5      351.21      301.93    139.17 o
 -13  10   5      459.24      474.59    105.37 o
 -12  10   5     2468.78     2394.22    144.01 o
 -11  10   5      829.67      861.94     97.00 o
 -10  10   5     6086.99     5816.88    162.13 o
  -9  10   5     1986.29     1829.26     99.78 o
  -8  10   5     9517.26     9713.43    202.70 o
  -7  10   5      556.20      622.90     80.07 o
  -6  10   5      148.35      160.43     69.94 o
  -5  10   5       11.18      -63.25     63.25 o
  -4  10   5     1590.84     1735.10    107.54 o
  -3  10   5      768.19      677.63     71.12 o
  -2  10   5     5944.26     5762.05    536.89 o
  -1  10   5     4288.04     4022.15    311.26 o
   0  10   5    22097.77    21077.42   1412.44 o
   1  10   5     2646.30     2809.56    193.45 o
   2  10   5     4672.03     4752.39    263.54 o
   3  10   5       93.16      118.80     60.06 o
   4  10   5      514.24      570.59     75.53 o
   5  10   5     1476.69     1388.58    112.70 o
   6  10   5     4935.50     4723.90    176.81 o
   7  10   5     2085.05     2248.41    149.67 o
   8  10   5     8650.77     9019.75    257.99 o
   9  10   5      953.85      935.71    124.16 o
  10  10   5     1942.78     1681.53    218.30 o
  11  10   5      351.65      285.77    185.22 o
 -13  11   5     2403.58     2493.38    218.40 o
 -12  11   5      956.26     1001.43    156.68 o
 -11  11   5      665.94      682.32    139.99 o
 -10  11   5        2.60      -29.14    106.34 o
  -9  11   5     1214.10     1203.19    151.48 o
  -8  11   5     2434.85     2487.26    156.54 o
  -7  11   5     5130.19     4890.04    268.54 o
  -6  11   5    11032.63    11027.30    334.58 o
  -5  11   5    10824.02    10640.40    402.38 o
  -4  11   5     8367.65     8393.59    263.70 o
  -3  11   5     3072.47     2206.13    707.70 o
  -2  11   5      569.22      563.48     70.21 o
  -1  11   5     2112.94     2158.51    221.55 o
   0  11   5     8548.42     8395.44    691.10 o
   1  11   5     5931.59     5667.28    411.42 o
   2  11   5     8696.53     8349.12    475.31 o
   3  11   5     7102.55     6917.62    208.39 o
   4  11   5     4212.44     4545.44    262.66 o
   5  11   5     2061.53     2074.01    153.53 o
   6  11   5     1544.73     1418.70    126.29 o
   7  11   5        5.59      -82.03     88.87 o
   8  11   5      439.03      268.57    104.78 o
   9  11   5      799.04      867.37    128.63 o
  10  11   5     2121.76     1878.66    230.20 o
 -12  12   5     1410.77     1163.47    177.19 o
 -11  12   5     4770.09     4838.69    526.55 o
 -10  12   5     2973.75     2842.01    203.95 o
  -9  12   5     3853.10     3546.05    389.62 o
  -8  12   5     3859.52     3801.50    355.23 o
  -7  12   5     1504.44     1427.52    142.03 o
  -6  12   5      229.16      128.72    153.47 o
  -5  12   5       64.37       97.83     97.75 o
  -4  12   5     3728.98     3881.94    427.33 o
  -3  12   5     6279.90     4952.45   3165.28 o
  -2  12   5     3121.64     2980.20    357.86 o
  -1  12   5     9422.32     8933.17    773.91 o
   0  12   5     8418.83     8050.34    639.29 o
   1  12   5     4999.55     4668.28    309.17 o
   2  12   5      876.43      862.49     81.17 o
   3  12   5     1715.34     1755.38    134.15 o
   4  12   5     1176.97     1034.37    119.88 o
   5  12   5     2481.55     2517.39    178.17 o
   6  12   5     2740.75     2615.99    199.77 o
   7  12   5     3427.65     3250.20    185.40 o
   8  12   5     2532.90     2283.03    176.80 o
   9  12   5     2404.37     2275.21    185.22 o
  10  12   5      586.01      605.93    197.13 o
 -12  13   5       57.02     -100.53    157.03 o
 -11  13   5      629.68      599.68    161.05 o
 -10  13   5       11.61       68.07    133.07 o
  -9  13   5     1429.30     1381.39    159.25 o
  -8  13   5      306.93      156.17    177.28 o
  -7  13   5     4156.88     4034.99    208.88 o
  -6  13   5     1634.09     1669.82    152.45 o
  -5  13   5    14017.85    14343.28    316.58 o
  -4  13   5     2540.13     2542.66    170.82 o
  -3  13   5     4516.80     3954.15    586.75 o
  -2  13   5      914.70      985.30    113.18 o
  -1  13   5      346.17      364.46     91.35 o
   0  13   5       30.69       50.26     84.48 o
   1  13   5     4982.17     5314.83    224.25 o
   2  13   5     1850.07     1802.69    226.89 o
   3  13   5     8217.33     8578.58    242.05 o
   4  13   5     2115.68     2198.83    232.85 o
   5  13   5     4045.34     3889.78    202.46 o
   6  13   5     1508.68     1439.32    149.16 o
   7  13   5       11.75     -111.32    111.32 o
   8  13   5       20.84      -50.02    122.28 o
   9  13   5      473.70      306.56    229.54 o
 -11  14   5     6618.03     6913.45    306.95 o
 -10  14   5      793.23      809.75    167.20 o
  -9  14   5     4639.68     4495.48    287.09 o
  -8  14   5     1059.04      936.17    145.21 o
  -7  14   5      329.90      333.67    118.71 o
  -6  14   5        9.77      -50.37    108.41 o
  -5  14   5      538.52      491.17    127.73 o
  -4  14   5     1477.68     1538.27    151.00 o
  -3  14   5     8672.13     9394.45    342.66 o
  -2  14   5     1268.97     1355.07    130.93 o
  -1  14   5     6135.89     6365.80    223.59 o
   0  14   5      647.17      764.94    117.19 o
   1  14   5     2610.69     2455.45    163.45 o
   2  14   5        4.99      -35.97     90.51 o
   3  14   5      101.65       67.89    162.73 o
   4  14   5      703.32      197.13    166.70 o
   5  14   5     3750.28     3798.33    318.84 o
   6  14   5       76.33       31.75    175.96 o
   7  14   5     4751.95     5020.79    351.92 o
   8  14   5      163.94      201.10    193.16 o
  -9  15   5      675.26      636.99    176.62 o
  -8  15   5        3.74     -105.28    126.20 o
  -7  15   5     3385.17     3313.22    209.08 o
  -6  15   5        2.53     -106.41    113.57 o
  -5  15   5     5701.61     5912.73    248.08 o
  -4  15   5      125.72      -15.70    113.72 o
  -3  15   5     4352.75     4446.89    210.94 o
  -2  15   5       24.65       -8.97     97.68 o
  -1  15   5      126.66      -33.55    148.84 o
   0  15   5        2.66      102.36    102.65 o
   1  15   5     2186.20     2476.65    277.83 o
   2  15   5        1.65      115.06    100.98 o
   3  15   5     6221.65     6155.92    330.75 o
   4  15   5      206.31      190.51    189.19 o
   5  15   5     5166.44     5579.09    377.06 o
   6  15   5      124.94       97.90    209.03 o
   7  15   5      266.99      292.38    214.33 o
  -8  16   5      182.39       77.97    136.57 o
  -7  16   5      686.46      650.95    146.86 o
  -6  16   5       11.23     -130.98    130.98 o
  -5  16   5      283.60      180.44    139.01 o
  -4  16   5      245.57      136.72    130.16 o
  -3  16   5     7574.68     7534.44    459.74 o
  -2  16   5        6.66      -76.79    108.96 o
  -1  16   5     9390.23     9689.19    578.15 o
   0  16   5      169.89       69.22    114.04 o
   1  16   5     2024.61     1823.22    159.42 o
   2  16   5       46.66      -84.09    110.50 o
   3  16   5        2.79       27.78    157.44 o
   4  16   5       81.08      -44.98    169.34 o
   5  16   5     2780.85     3441.12    351.92 o
  -6  17   5      484.89      327.90    150.40 o
  -5  17   5     3390.19     3602.40    244.45 o
  -4  17   5       39.39       41.58    141.28 o
  -3  17   5     1376.72     1163.00    169.32 o
  -2  17   5      244.67       86.82    130.44 o
  -1  17   5       20.69      120.39    180.59 o
   0  17   5       88.45      313.27    179.93 o
   1  17   5     2564.84     2410.38    191.56 o
   2  17   5      521.94      551.69    173.31 o
   3  17   5     4702.71     4969.19    325.46 o
  -2  18   5     1032.53      701.45    480.91 o
  -1  18   5     2721.25     2511.41    207.20 o
   0  18   5     1910.63     1949.92    179.50 o
 -16   0   6      228.11       92.61    160.08 o
 -14   0   6     9393.66     9070.49    369.12 o
 -12   0   6    11796.28    11110.56    373.09 o
 -10   0   6     7577.18     7267.24    287.09 o
  -8   0   6       83.77       42.34     84.67 o
  -6   0   6    14711.57    13782.37    920.15 o
  -4   0   6    44023.06    41876.27   1276.69 o
  -2   0   6    24840.33    22812.68    234.01 o
   0   0   6    23370.78    21717.25    267.91 o
   2   0   6    16152.11    17233.40    320.17 o
   4   0   6    17045.30    18721.78    353.24 o
   6   0   6    15404.70    15161.58    354.56 o
   8   0   6     5987.72     6031.56    281.80 o
  10   0   6        3.48      -54.24    136.27 o
  12   0   6      888.47      728.97    199.77 o
 -16   1   6     5268.78     5528.56    237.08 o
 -15   1   6      180.97      125.88    106.15 o
 -14   1   6     4797.16     4637.06    206.39 o
 -13   1   6       87.53      130.84     91.62 o
 -12   1   6      189.95      243.37     93.20 o
 -11   1   6      140.80       71.15     86.66 o
 -10   1   6     6124.31     5940.64    186.16 o
  -9   1   6     1172.91     1123.32     76.03 o
  -8   1   6    34948.39    33807.42    306.21 o
  -7   1   6       80.43       23.49     42.94 o
  -6   1   6    35289.56    34038.02    284.37 o
  -5   1   6     7518.25     7165.40    198.32 o
  -4   1   6      862.11      797.46     54.92 o
  -3   1   6     1152.84     1280.37     69.46 o
  -2   1   6     9302.80     9141.68    243.48 o
  -1   1   6     2382.60     2375.50    122.10 o
   0   1   6    49904.92    46325.32   1391.51 o
   1   1   6     4688.67     4633.33     79.51 o
   2   1   6    36032.42    36027.21    333.34 o
   3   1   6     4114.13     4054.62    125.76 o
   4   1   6     8112.97     8338.51    173.38 o
   5   1   6      685.34      718.00     78.57 o
   6   1   6       16.93       57.55     65.49 o
   7   1   6     1959.22     2025.32    139.39 o
   8   1   6    11239.56    11810.53    252.50 o
   9   1   6     1278.07     1335.43    127.69 o
  10   1   6    12322.22    12294.20    286.19 o
  11   1   6      941.47      924.77    134.24 o
  12   1   6     1893.18     1988.81    198.45 o
  13   1   6       47.20      163.14    136.57 o
 -16   2   6       86.11       91.84    117.77 o
 -15   2   6      794.41      779.69    130.88 o
 -14   2   6     5775.31     5571.55    215.07 o
 -13   2   6      896.70      780.82    113.96 o
 -12   2   6    12149.59    11675.84    268.68 o
 -11   2   6     1562.51     1723.79    141.62 o
 -10   2   6    10454.88    10128.01    335.64 o
  -9   2   6       19.92        5.75     70.58 o
  -8   2   6      428.74      341.25     56.70 o
  -7   2   6     1055.48     1124.83     76.21 o
  -6   2   6    25952.53    24993.23    510.89 o
  -5   2   6      409.25      430.73     49.15 o
  -4   2   6    29745.48    27333.93    844.59 o
  -3   2   6     2865.32     2572.40     88.45 o
  -2   2   6    35912.80    31946.81    720.10 o
  -1   2   6     2441.13     2455.60     72.20 o
   0   2   6    10273.92     9934.69    413.56 o
   1   2   6        2.86        6.86     33.31 o
   2   2   6     6568.03     6468.78    142.98 o
   3   2   6      400.26      470.34     39.76 o
   4   2   6    22468.41    23122.13    689.14 o
   5   2   6     3305.67     3458.12    203.99 o
   6   2   6    15172.94    15182.07    379.70 o
   7   2   6      191.01      100.44     87.98 o
   8   2   6     5131.70     5332.76    191.31 o
   9   2   6       11.94       33.08     88.87 o
  10   2   6       70.91       -8.60     98.67 o
  11   2   6       31.51        3.36    106.10 o
  12   2   6     1643.41     1710.15    244.76 o
  13   2   6      140.44      271.94    208.37 o
 -16   3   6     3830.50     4019.18    369.12 o
 -15   3   6     1538.56     1207.17    138.11 o
 -14   3   6      871.71      803.42    116.53 o
 -13   3   6     2194.80     2206.34    160.92 o
 -12   3   6      919.26      853.30     90.55 o
 -11   3   6      461.31      518.25     79.04 o
 -10   3   6     5603.30     5474.20    175.96 o
  -9   3   6     9407.50     9273.33    177.79 o
  -8   3   6    15670.79    14872.21    482.32 o
  -7   3   6     8226.99     7894.21    277.50 o
  -6   3   6    13772.24    13834.19    300.71 o
  -5   3   6    14425.79    13571.42    353.64 o
  -4   3   6     2288.41     2191.74    123.69 o
  -3   3   6      773.99      966.47     99.95 o
  -2   3   6     6075.31     5757.97    120.74 o
  -1   3   6    19775.21    18761.95    780.41 o
   0   3   6    31461.32    31865.36   1622.58 o
   1   3   6     4946.26     4818.22    150.96 o
   2   3   6    11257.49    11195.69    155.40 o
   3   3   6    11307.25    11533.15    206.93 o
   4   3   6     2484.70     2930.51    172.15 o
   5   3   6      354.60      409.25     48.71 o
   6   3   6       27.12      109.81     70.16 o
   7   3   6     2787.52     2972.25    153.41 o
   8   3   6     5549.55     5631.77    194.12 o
   9   3   6     2470.96     2639.90    167.45 o
  10   3   6     3236.91     3448.53    188.97 o
  11   3   6     3081.78     3587.94    202.53 o
  12   3   6     1092.78     1010.20    152.85 o
  13   3   6      213.22      189.21    140.29 o
 -16   4   6       16.51       56.99    117.57 o
 -15   4   6      594.68      563.01    120.54 o
 -14   4   6     1116.31     1174.43    130.08 o
 -13   4   6     3621.89     3611.32    151.30 o
 -12   4   6     5538.18     5599.48    168.64 o
 -11   4   6    12186.17    11994.22    217.97 o
 -10   4   6     9812.71     9514.82    202.12 o
  -9   4   6      723.54      768.80     82.05 o
  -8   4   6      164.56       99.51     52.88 o
  -7   4   6     2369.59     2188.13     97.33 o
  -6   4   6     3118.71     3164.55    108.19 o
  -5   4   6     7693.06     7535.80    339.28 o
  -4   4   6    12870.52    11563.29    640.88 o
  -3   4   6    26836.16    24315.75   1091.97 o
  -2   4   6    27894.69    25454.25   1364.96 o
  -1   4   6     4050.52     3779.59    218.86 o
   0   4   6     9228.72     9509.06    564.28 o
   1   4   6      134.43      126.32     26.69 o
   2   4   6     1803.96     1932.02     77.57 o
   3   4   6     3241.15     3358.47    130.49 o
   4   4   6    14956.60    14915.06    168.99 o
   5   4   6    15306.34    16152.96    312.04 o
   6   4   6    13380.55    13454.67    181.86 o
   7   4   6     3559.39     4181.38    173.31 o
   8   4   6     3186.56     3423.01    169.29 o
   9   4   6      766.49      787.03    117.75 o
  10   4   6       38.79       71.45    103.37 o
  11   4   6      385.45      428.44    123.93 o
  12   4   6     2822.22     2996.43    215.19 o
  13   4   6     1322.37     1620.45    349.27 o
 -16   5   6      882.93      909.56    139.87 o
 -15   5   6     1160.96     1084.88    135.81 o
 -14   5   6      692.39      555.99     95.63 o
 -13   5   6      850.75      936.40    100.62 o
 -12   5   6        0.98      -43.69     74.26 o
 -11   5   6     2163.39     2197.16    125.13 o
 -10   5   6     3872.88     3661.13    133.68 o
  -9   5   6    17385.34    16739.73    265.33 o
  -8   5   6     2789.43     2720.08    110.27 o
  -7   5   6    10252.95    10347.69    327.86 o
  -6   5   6     4529.64     4772.44    117.21 o
  -5   5   6    10550.45    10211.17    445.86 o
  -4   5   6      700.15      761.11     58.71 o
  -3   5   6     1119.89     1128.23     74.73 o
  -2   5   6     8981.78     8770.67    517.53 o
  -1   5   6    16102.14    15530.54    886.43 o
   0   5   6     2089.22     2107.84    127.56 o
   1   5   6    20529.65    19872.14    822.27 o
   2   5   6     6720.74     6750.06    106.75 o
   3   5   6     5748.26     5792.82    165.37 o
   4   5   6     3539.97     3596.21    210.56 o
   5   5   6      306.65      370.69     53.54 o
   6   5   6      994.41     1032.31     83.04 o
   7   5   6     2080.86     2331.81    145.47 o
   8   5   6      994.32     1113.18    130.98 o
   9   5   6     3876.45     4113.80    327.44 o
  10   5   6      831.38      930.82    127.19 o
  11   5   6     3309.09     3339.74    205.92 o
  12   5   6     1464.93     1659.50    169.64 o
 -15   6   6     1015.77      951.38    114.36 o
 -14   6   6      325.41      307.15     93.71 o
 -13   6   6     6947.00     6856.07    251.72 o
 -12   6   6     2295.86     2205.48    132.10 o
 -11   6   6    13355.11    12686.13    300.32 o
 -10   6   6      280.69      281.28     67.03 o
  -9   6   6     5171.89     5082.51    139.31 o
  -8   6   6       31.39       16.40     56.39 o
  -7   6   6      341.35      358.86     59.58 o
  -6   6   6      621.06      755.09     89.58 o
  -5   6   6    17377.55    16905.97    671.22 o
  -4   6   6     6382.23     6324.81    280.76 o
  -3   6   6    41268.87    38024.83   2012.47 o
  -2   6   6      807.28      768.97     65.50 o
  -1   6   6    17144.58    16472.97    684.78 o
   0   6   6      704.10      792.66     46.67 o
   1   6   6     1716.65     1870.67     64.91 o
   2   6   6       76.81       95.30     35.38 o
   3   6   6     9007.06     9231.25    131.76 o
   4   6   6     1423.55     1440.78     85.35 o
   5   6   6    24944.16    25463.09    443.89 o
   6   6   6       92.23       32.56     52.12 o
   7   6   6    10375.98    10788.48    371.57 o
   8   6   6      163.45      244.51     89.79 o
   9   6   6      573.39      627.41    114.12 o
  10   6   6      311.16      330.32    117.18 o
  11   6   6     1267.33     1302.10    152.85 o
  12   6   6      224.67       56.89    171.99 o
 -15   7   6     3558.97     3847.27    191.77 o
 -14   7   6      586.90      612.60    103.74 o
 -13   7   6      219.47      118.74     88.51 o
 -12   7   6      970.62     1170.64    140.27 o
 -11   7   6     2065.08     2003.02    217.04 o
 -10   7   6     2209.88     2149.18    114.22 o
  -9   7   6    12200.56    11802.27    294.01 o
  -8   7   6      358.90      441.62     87.25 o
  -7   7   6    21078.00    21126.11    744.14 o
  -6   7   6     1157.97     1163.64     78.87 o
  -5   7   6     4085.89     4147.76    141.54 o
  -4   7   6     2539.73     2676.99    101.48 o
  -3   7   6      405.94      447.33     44.76 o
  -2   7   6     1447.12     1540.78    100.64 o
  -1   7   6    18349.22    18332.57    699.67 o
   0   7   6       13.75       50.40     33.35 o
   1   7   6    26678.70    25427.51   1603.29 o
   2   7   6     1470.69     1386.23     66.81 o
   3   7   6    12467.23    12287.72    271.54 o
   4   7   6     1712.93     1753.42    131.08 o
   5   7   6      447.91      545.90     60.77 o
   6   7   6     1263.65     1401.54    131.17 o
   7   7   6     1733.15     1729.07    107.41 o
   8   7   6      365.48      446.81     95.80 o
   9   7   6     5589.02     5319.78    296.35 o
  10   7   6      179.68      116.42    146.85 o
  11   7   6     4319.64     4807.78    324.14 o
  12   7   6       91.92      124.36    178.61 o
 -15   8   6     1726.60     1755.82    141.66 o
 -14   8   6       39.09      105.18     98.72 o
 -13   8   6     7431.07     6952.65    204.30 o
 -12   8   6      450.71      384.31     91.11 o
 -11   8   6     6334.16     6371.39    231.34 o
 -10   8   6      503.49      462.46     72.93 o
  -9   8   6     2522.11     2520.26    141.56 o
  -8   8   6      298.31      288.78     60.92 o
  -7   8   6     1861.11     1871.96    103.37 o
  -6   8   6      132.33      -29.23     50.58 o
  -5   8   6    19825.26    19781.72    856.35 o
  -4   8   6      388.22      397.83     47.77 o
  -3   8   6    25028.83    24721.06   1187.57 o
  -2   8   6      610.15      567.44     56.14 o
  -1   8   6    15647.68    15652.83    861.38 o
   0   8   6     1329.20     1334.35    161.04 o
   1   8   6       33.08      -21.42     43.46 o
   2   8   6       77.76       74.92     47.87 o
   3   8   6    10867.89    10639.42    254.49 o
   4   8   6      200.96      164.20     75.62 o
   5   8   6    13970.79    13278.52    371.76 o
   6   8   6      610.42      578.89    118.41 o
   7   8   6    10557.11    10952.33    519.28 o
   8   8   6      151.79      231.53    129.65 o
   9   8   6      365.16      399.55    149.50 o
  10   8   6      207.32      379.70    166.70 o
  11   8   6      507.87      447.17    181.25 o
 -14   9   6      184.81      152.59    104.76 o
 -13   9   6      279.63      297.30    104.06 o
 -12   9   6       23.60        6.19     83.97 o
 -11   9   6     1418.13     1487.43    111.68 o
 -10   9   6      285.14      251.78     70.66 o
  -9   9   6     9485.36     9255.02    181.11 o
  -8   9   6     2250.02     2340.78    111.63 o
  -7   9   6    26203.48    25697.93   1050.26 o
  -6   9   6     1057.42     1184.01     75.03 o
  -5   9   6     5070.86     5297.80    231.81 o
  -4   9   6      402.60      370.91     89.39 o
  -3   9   6       19.96       48.95     59.01 o
  -2   9   6      115.99      124.94     55.65 o
  -1   9   6     8002.05     7694.08    729.81 o
   0   9   6      654.30      624.65     73.64 o
   1   9   6    28093.92    26700.10   1690.62 o
   2   9   6      404.58      401.94     59.10 o
   3   9   6    15456.37    14427.34   1190.70 o
   4   9   6      243.23      201.45    140.90 o
   5   9   6       51.61       12.96    144.21 o
   6   9   6       34.84       24.53     76.24 o
   7   9   6     2898.77     2718.60    205.07 o
   8   9   6       14.03      103.19    128.33 o
   9   9   6     7155.74     7926.10    347.95 o
  10   9   6      407.36      363.83    165.38 o
  11   9   6     3507.49     3893.59    306.94 o
 -14  10   6      748.88      721.45    178.00 o
 -13  10   6     6229.73     6234.74    274.77 o
 -12  10   6     1501.95     1289.93    162.65 o
 -11  10   6     3255.42     3064.00    196.45 o
 -10  10   6       52.14      -89.47     93.20 o
  -9  10   6     1722.06     1722.14    149.54 o
  -8  10   6      211.67      212.56     73.81 o
  -7  10   6      598.28      653.09     86.21 o
  -6  10   6      984.40      971.96     97.50 o
  -5  10   6    16314.41    15859.62    809.09 o
  -4  10   6     4537.31     4257.27    496.16 o
  -3  10   6    14302.64    13398.52    655.05 o
  -2  10   6     1507.50     1548.32     98.49 o
  -1  10   6     3199.67     3109.67    230.92 o
   0  10   6      202.44      213.27     56.15 o
   1  10   6      101.25      161.53     56.23 o
   2  10   6      363.41      369.45     61.68 o
   3  10   6     3172.03     2902.10    155.16 o
   4  10   6     2608.72     2716.74    381.02 o
   5  10   6     4164.56     4172.56    183.18 o
   6  10   6     1556.76     1481.79    123.91 o
   7  10   6     4837.70     4850.74    190.67 o
   8  10   6      365.19      250.05    140.24 o
   9  10   6      645.53      336.04    166.70 o
  10  10   6        0.43     -158.76    158.76 o
 -13  11   6      389.06      433.50    158.55 o
 -12  11   6      153.10      121.61    134.70 o
 -11  11   6      520.16      532.26    133.11 o
 -10  11   6     1361.84     1511.28    117.44 o
  -9  11   6     4890.34     4985.86    172.47 o
  -8  11   6     4168.44     4097.01    155.42 o
  -7  11   6     9069.26     8855.11    279.15 o
  -6  11   6     5781.48     5843.34    321.27 o
  -5  11   6      485.96      482.91     83.19 o
  -4  11   6     1083.46     1088.86    177.43 o
  -3  11   6       82.13      167.78     65.92 o
  -2  11   6     1380.84     1222.20     90.38 o
  -1  11   6     2726.59     2553.50    162.13 o
   0  11   6     5527.05     5282.12    434.55 o
   1  11   6    20764.97    19633.53   1408.82 o
   2  11   6    10393.96     9830.15    712.48 o
   3  11   6     4007.71     3584.33    527.22 o
   4  11   6     1965.12     1798.43    144.02 o
   5  11   6      146.03      127.01    108.49 o
   6  11   6      444.68      501.18    116.13 o
   7  11   6      431.43      376.89    107.09 o
   8  11   6     2475.19     2417.12    251.37 o
   9  11   6     4035.18     4105.27    296.35 o
  10  11   6     2130.63     1889.24    235.49 o
 -12  12   6     2789.89     2687.64    327.44 o
 -11  12   6     1749.53     1885.36    309.58 o
 -10  12   6     2228.19     2148.40    184.14 o
  -9  12   6     1047.37     1036.53    152.81 o
  -8  12   6       22.23     -136.88    138.25 o
  -7  12   6       45.03      130.23    102.34 o
  -6  12   6     1411.06     1302.65    137.85 o
  -5  12   6     5504.60     5466.14    405.50 o
  -4  12   6     5694.62     4570.13   1387.86 o
  -3  12   6     7535.62     7231.31    467.49 o
  -2  12   6     5687.77     5646.46    409.72 o
  -1  12   6     2977.76     2728.90    125.81 o
   0  12   6       80.01      -40.20     63.90 o
   1  12   6       10.23      -63.18     63.18 o
   2  12   6      114.03      161.75     65.51 o
   3  12   6     1916.43     1949.69    149.25 o
   4  12   6     1691.18     1717.89    281.14 o
   5  12   6     3242.34     2901.23    363.83 o
   6  12   6     2286.25     2384.49    189.80 o
   7  12   6     3317.52     3121.03    333.40 o
   8  12   6      502.85      543.35    132.89 o
   9  12   6      255.21      190.51    190.51 o
 -11  13   6      464.26      358.07    150.90 o
 -10  13   6     3253.32     3136.54    232.19 o
  -9  13   6     1056.80     1003.35    149.96 o
  -8  13   6     4813.17     4881.20    227.91 o
  -7  13   6     2214.03     2212.56    173.97 o
  -6  13   6     4812.88     4907.28    220.27 o
  -5  13   6       63.52      105.82    106.74 o
  -4  13   6     2436.71     1503.12   1213.85 o
  -3  13   6       32.04      -29.46     92.99 o
  -2  13   6     1912.04     2088.03    153.81 o
  -1  13   6      359.68      430.12    107.16 o
   0  13   6     7171.36     7218.27    513.32 o
   1  13   6     2134.84     2040.72    386.98 o
   2  13   6     9079.15     7995.77    806.37 o
   3  13   6      190.68      214.91     96.82 o
   4  13   6     3007.19     2728.56    306.94 o
   5  13   6       14.62      -65.18    108.74 o
   6  13   6      899.32      910.57    179.93 o
   7  13   6       95.29     -129.61    230.86 o
   8  13   6     2751.44     2917.81    319.50 o
 -10  14   6     3141.10     3289.86    241.08 o
  -9  14   6      100.98       92.75    135.38 o
  -8  14   6        6.25      -69.13    121.48 o
  -7  14   6        8.60      -28.51    156.11 o
  -6  14   6     1991.00     2067.34    190.51 o
  -5  14   6      212.90      241.52    115.66 o
  -4  14   6    10349.15    10994.13    424.68 o
  -3  14   6     1197.51     1310.07    140.73 o
  -2  14   6     8678.81     8666.26    251.64 o
  -1  14   6      819.16      949.05    125.40 o
   0  14   6      112.81      143.65    106.12 o
   1  14   6       33.37      -33.01     92.29 o
   2  14   6      294.64      149.50    127.01 o
   3  14   6      104.80        2.65    132.30 o
   4  14   6     6532.48     6780.38    345.30 o
   5  14   6     1493.71     1616.71    236.82 o
   6  14   6     4920.23     5151.76    365.15 o
   7  14   6      466.01      285.77    214.33 o
  -9  15   6      160.38      223.51    141.21 o
  -8  15   6     5209.17     5132.94    407.48 o
  -7  15   6       60.49       91.80    122.06 o
  -6  15   6     3083.05     3155.55    302.31 o
  -5  15   6       37.03       -7.23    120.93 o
  -4  15   6      256.59       84.65    120.37 o
  -3  15   6      263.25      226.23    119.73 o
  -2  15   6     3426.78     3670.25    198.27 o
  -1  15   6      275.81      162.53    112.48 o
   0  15   6     4200.66     4092.48    250.71 o
   1  15   6        3.16      -11.05    100.93 o
   2  15   6     3661.47     3623.70    255.34 o
   3  15   6        4.02       11.91    141.56 o
   4  15   6     1732.57     2209.41    263.28 o
   5  15   6       26.73     -174.64    174.64 o
   6  15   6      481.09      870.53    238.14 o
  -8  16   6       80.54      -40.37    137.37 o
  -7  16   6        0.10      -71.44    134.71 o
  -6  16   6     1126.84     1280.96    168.42 o
  -5  16   6      520.86      433.72    143.16 o
  -4  16   6     7562.95     7897.79    286.23 o
  -3  16   6       80.39       65.30    126.86 o
  -2  16   6     6514.75     6995.74    263.92 o
  -1  16   6      381.27      398.44    131.89 o
   0  16   6     1790.60     1907.74    300.98 o
   1  16   6        0.29     -149.50    149.50 o
   2  16   6      723.50      721.04    169.34 o
   3  16   6      381.80      367.79    174.64 o
   4  16   6     3103.91     2815.34    279.15 o
  -5  17   6      119.17       66.72    148.97 o
  -4  17   6      271.03      376.58    152.57 o
  -3  17   6       57.57       67.06    140.73 o
  -2  17   6     1277.54     1365.17    176.81 o
  -1  17   6      187.23      211.80    163.39 o
   0  17   6     4015.77     3935.66    226.50 o
   1  17   6      523.08      134.95    168.02 o
   2  17   6     3598.15     3630.31    289.74 o
 -15   0   7    11222.91    11553.76    435.27 o
 -13   0   7    10693.75    10238.70    386.32 o
 -11   0   7     1165.71     1410.32    171.99 o
  -9   0   7      349.57      234.17    100.55 o
  -7   0   7    31993.49    30116.78    492.16 o
  -5   0   7    58824.05    55631.26   3183.80 o
  -3   0   7    20732.82    18745.03   1373.27 o
  -1   0   7     2076.48     2457.41    185.22 o
   1   0   7    24488.14    22522.76    386.32 o
   3   0   7    31479.46    32384.40    482.90 o
   5   0   7     9598.06    10615.75    304.29 o
   7   0   7     1458.78     1533.36    169.34 o
   9   0   7     7176.95     7257.98    320.17 o
  11   0   7     4497.91     4815.72    316.20 o
 -16   1   7       26.36      -29.77    119.74 o
 -15   1   7      860.65      644.28    125.32 o
 -14   1   7        2.61      -21.29    100.09 o
 -13   1   7     2008.87     1778.50    151.47 o
 -12   1   7      136.95       90.11     95.89 o
 -11   1   7     8164.11     7732.36    218.85 o
 -10   1   7      373.58      451.13     80.44 o
  -9   1   7    17417.22    17521.50    248.92 o
  -8   1   7      137.84      129.71     50.86 o
  -7   1   7    12699.45    12248.54    304.71 o
  -6   1   7       52.84       98.69     48.60 o
  -5   1   7      922.12     1088.59    106.39 o
  -4   1   7      121.60      118.41     40.81 o
  -3   1   7     6179.93     5505.95    123.40 o
  -2   1   7     3610.67     3729.65    135.68 o
  -1   1   7    39064.77    36808.85   1554.57 o
   0   1   7       29.82       56.82     30.65 o
   1   1   7    32322.40    30561.54    752.51 o
   2   1   7      105.80       75.66    105.84 o
   3   1   7     1559.37     1584.69    108.96 o
   4   1   7      204.29      208.44     60.33 o
   5   1   7     4207.77     4412.96    182.57 o
   6   1   7      228.99      176.28    124.36 o
   7   1   7     8324.29     8703.19    218.43 o
   8   1   7      476.44      609.56    160.74 o
   9   1   7     9323.65    10052.94    432.62 o
  10   1   7     1086.88     1131.99    150.82 o
  11   1   7     1575.69     1862.82    162.75 o
  12   1   7      383.01      318.47    131.87 o
 -16   2   7      947.92      730.30    139.18 o
 -15   2   7     6282.47     6285.24    337.36 o
 -14   2   7     1389.17     1302.95    224.91 o
 -13   2   7     9145.72     8648.86    255.26 o
 -12   2   7     4349.46     4319.97    195.80 o
 -11   2   7     2368.81     2293.16    149.25 o
 -10   2   7      849.92      794.24     77.62 o
  -9   2   7     1027.87     1013.27     79.86 o
  -8   2   7     4038.71     3865.60    152.85 o
  -7   2   7    20933.40    20163.75    247.62 o
  -6   2   7     4416.15     4367.08    121.21 o
  -5   2   7    35379.20    33180.87    703.50 o
  -4   2   7     6415.43     5766.68    117.82 o
  -3   2   7     7209.94     6728.36    173.79 o
  -2   2   7       76.26       21.94     36.43 o
  -1   2   7      534.58      783.97    114.00 o
   0   2   7     3365.38     3034.13    140.75 o
   1   2   7    14950.51    14319.94    494.21 o
   2   2   7     3515.19     3560.79     93.39 o
   3   2   7    19175.09    18872.40    169.53 o
   4   2   7     4741.07     5199.83    152.78 o
   5   2   7    14835.00    15375.95    441.88 o
   6   2   7       51.20      -66.81     66.81 o
   7   2   7     2205.15     2395.39    146.40 o
   8   2   7      152.09       67.89     85.59 o
   9   2   7     1140.15     1183.83    126.13 o
  10   2   7      410.67      547.46    116.13 o
  11   2   7     3208.08     2968.15    198.00 o
  12   2   7      601.49      761.62    148.18 o
 -16   3   7      156.23      106.91    122.80 o
 -15   3   7      703.73      620.96    125.10 o
 -14   3   7       33.46      -20.89    115.76 o
 -13   3   7     2483.39     2450.17    173.25 o
 -12   3   7     1138.43     1074.58    151.31 o
 -11   3   7    12504.80    11914.37    218.31 o
 -10   3   7     9840.72     9918.77    194.77 o
  -9   3   7    14949.21    14258.21    375.71 o
  -8   3   7     2526.29     2517.79    110.52 o
  -7   3   7     8235.38     7638.67    316.28 o
  -6   3   7     1943.24     1866.95     92.06 o
  -5   3   7     1184.21     1155.64     76.53 o
  -4   3   7     2041.55     1960.82     99.44 o
  -3   3   7    24308.85    23145.57    812.25 o
  -2   3   7    16731.25    16658.49    541.79 o
  -1   3   7    22468.11    20348.27    987.39 o
   0   3   7     4836.69     5237.13    346.40 o
   1   3   7    14715.82    14667.76    494.65 o
   2   3   7     4540.07     4482.30    102.91 o
   3   3   7      435.46      459.42     47.15 o
   4   3   7       72.67      126.95     40.89 o
   5   3   7     3828.77     4096.51    398.22 o
   6   3   7     5440.41     5861.77    179.00 o
   7   3   7     7632.32     8404.73    216.49 o
   8   3   7     2024.25     1938.45    150.58 o
   9   3   7     4062.77     4146.54    190.82 o
  10   3   7     1207.13     1013.97    132.35 o
  11   3   7      175.24      218.39    119.05 o
  12   3   7      200.23      261.60    132.17 o
 -16   4   7     1236.12     1531.42    160.92 o
 -15   4   7      851.22      771.22    127.91 o
 -14   4   7     2699.45     2690.31    180.06 o
 -13   4   7     2040.95     1971.33    136.57 o
 -12   4   7     3910.62     3777.34    150.30 o
 -11   4   7     1636.68     1757.65    115.09 o
 -10   4   7       31.68      -26.19     63.85 o
  -9   4   7      464.82      430.00     72.95 o
  -8   4   7     3908.69     3848.20    194.49 o
  -7   4   7     6886.76     6451.38    174.11 o
  -6   4   7     9600.88     9695.53    336.96 o
  -5   4   7    11763.98    11604.11    305.58 o
  -4   4   7    28755.37    27223.43   1384.84 o
  -3   4   7    12120.23    11499.36    457.42 o
  -2   4   7     1086.00     1095.81     70.12 o
  -1   4   7      139.69      139.74     41.58 o
   0   4   7     4900.54     5073.58    255.85 o
   1   4   7     1424.21     1396.32     73.72 o
   2   4   7     5547.77     5302.57    108.51 o
   3   4   7     7585.35     7452.88    212.57 o
   4   4   7    20758.90    20910.22    290.89 o
   5   4   7     7654.96     8097.73    600.64 o
   6   4   7     3750.69     4033.44    159.90 o
   7   4   7      826.58     1007.49    105.66 o
   8   4   7       33.59      -10.26     82.18 o
   9   4   7       21.10       -3.86     91.66 o
  10   4   7     1462.44     1583.09    146.86 o
  11   4   7     1581.65     1801.88    176.62 o
  12   4   7     3539.89     4348.37    391.61 o
 -16   5   7     1087.91      937.35    147.48 o
 -15   5   7       64.70      -44.87    112.26 o
 -14   5   7        4.53      129.45     88.62 o
 -13   5   7      416.16      473.70     92.40 o
 -12   5   7     4532.55     4246.54    194.65 o
 -11   5   7     5211.18     5131.75    160.62 o
 -10   5   7    17038.53    16573.19    249.51 o
  -9   5   7     4853.45     4687.44    144.38 o
  -8   5   7     7641.74     7227.87    160.74 o
  -7   5   7      523.30      571.71     62.95 o
  -6   5   7      676.90      715.30     62.37 o
  -5   5   7      335.42      472.61     76.95 o
  -4   5   7     5257.34     5090.54    342.79 o
  -3   5   7     8682.55     8360.98    352.28 o
  -2   5   7    29963.43    26975.83   1658.30 o
  -1   5   7    14562.36    14441.95    800.12 o
   0   5   7    27634.05    28399.50   1677.19 o
   1   5   7     4333.86     4339.22    301.52 o
   2   5   7     5745.03     5722.25    114.69 o
   3   5   7       66.63       31.96     44.60 o
   4   5   7     5045.28     5308.64    163.53 o
   5   5   7     3027.99     3394.49    111.90 o
   6   5   7    15737.46    16580.27    543.09 o
   7   5   7     4189.50     4570.46    176.69 o
   8   5   7     5814.57     6316.85    602.63 o
   9   5   7     1863.42     1893.40    156.88 o
  10   5   7      815.71      939.74    131.90 o
  11   5   7      119.64      138.07    117.07 o
  12   5   7        9.43      210.15    137.18 o
 -15   6   7      479.38      424.56    106.68 o
 -14   6   7     4162.28     4021.81    170.48 o
 -13   6   7      662.47      669.57    100.04 o
 -12   6   7     4410.17     3901.89    157.57 o
 -11   6   7      240.74      204.18     74.74 o
 -10   6   7       97.71       88.54     65.78 o
  -9   6   7      680.16      608.90     76.50 o
  -8   6   7     3449.43     3425.11    125.36 o
  -7   6   7      234.09      352.01     61.82 o
  -6   6   7    14643.83    14397.45    372.15 o
  -5   6   7     2811.35     3017.54    143.08 o
  -4   6   7    22404.74    21660.16    563.17 o
  -3   6   7     2361.15     2381.77    180.46 o
  -2   6   7     3913.59     3851.07    246.86 o
  -1   6   7      597.19      605.83     70.85 o
   0   6   7     2135.28     2334.00    162.06 o
   1   6   7      942.79      871.01     49.35 o
   2   6   7     3675.01     3550.86    111.62 o
   3   6   7     3745.42     3895.09    144.34 o
   4   6   7    15717.83    16012.96    401.17 o
   5   6   7     3928.58     4032.69    121.33 o
   6   6   7     6360.28     6549.87    188.53 o
   7   6   7       27.84      -39.15     77.49 o
   8   6   7      221.98      256.64     96.34 o
   9   6   7      385.36      327.93    103.60 o
  10   6   7     1384.55     1723.58    154.36 o
  11   6   7      400.52      336.04    178.61 o
 -15   7   7      106.62       29.17    104.22 o
 -14   7   7      107.56      -52.28     95.29 o
 -13   7   7      209.78      124.09     91.72 o
 -12   7   7     6044.92     5912.09    206.34 o
 -11   7   7       12.37       -7.65     70.43 o
 -10   7   7    16947.47    16562.08    545.58 o
  -9   7   7     2421.94     2539.66    120.51 o
  -8   7   7    13734.88    13137.69    450.98 o
  -7   7   7      495.30      547.05     70.23 o
  -6   7   7      290.64      265.13     61.93 o
  -5   7   7      739.86      738.32     60.35 o
  -4   7   7     7806.61     7547.87    411.90 o
  -3   7   7       20.15      170.36     43.36 o
  -2   7   7    25528.52    24746.37   1162.56 o
  -1   7   7      820.12      941.56     53.10 o
   0   7   7    18300.93    17614.47   1070.13 o
   1   7   7      162.42      188.30     39.60 o
   2   7   7     3099.65     3022.73     98.59 o
   3   7   7       55.87       82.26     88.62 o
   4   7   7       24.49       74.98     59.03 o
   5   7   7        2.82       -6.90     63.06 o
   6   7   7     5893.11     5995.84    275.18 o
   7   7   7      103.85      133.62    119.07 o
   8   7   7     7103.04     6952.37    320.17 o
   9   7   7      314.14      564.92    153.47 o
  10   7   7     2272.75     2376.11    255.34 o
  11   7   7      468.20      377.06    177.28 o
 -15   8   7        6.26      109.27    135.61 o
 -14   8   7     6242.02     6315.12    205.98 o
 -13   8   7        7.69      -50.23     95.31 o
 -12   8   7     4533.05     4349.55    219.95 o
 -11   8   7        5.44      -10.73     72.27 o
 -10   8   7      451.96      371.01     76.61 o
  -9   8   7      836.49      834.10     82.43 o
  -8   8   7     9572.01     9941.33    315.82 o
  -7   8   7       10.49       22.83     58.46 o
  -6   8   7    22326.96    21721.99   1108.03 o
  -5   8   7       14.89      -32.95     50.86 o
  -4   8   7    13743.82    13963.64    726.40 o
  -3   8   7      138.70      149.87     45.06 o
  -2   8   7     4347.19     4150.15    203.34 o
  -1   8   7     1116.16     1199.91    160.58 o
   0   8   7     1536.79     1578.48    104.74 o
   1   8   7       21.91       18.34     51.15 o
   2   8   7    34685.14    31897.80   1227.08 o
   3   8   7       18.30      -29.70     67.70 o
   4   8   7     7928.25     7544.05    203.44 o
   5   8   7        1.59       44.01    173.97 o
   6   8   7     3188.13     3146.09    345.30 o
   7   8   7     1374.21     1423.55    183.90 o
   8   8   7        4.93      -17.20    125.69 o
   9   8   7        0.78       84.67    142.88 o
  10   8   7     2210.25     2350.97    260.63 o
  11   8   7      236.80      273.86    175.96 o
 -14   9   7        6.90       -5.52    106.39 o
 -13   9   7      225.14      200.03    102.30 o
 -12   9   7     2133.67     2137.23    137.30 o
 -11   9   7      475.59      420.89     82.58 o
 -10   9   7     4979.02     5093.58    164.33 o
  -9   9   7     2297.62     2327.87    121.02 o
  -8   9   7    13388.73    13474.62    279.99 o
  -7   9   7      469.00      555.73     99.04 o
  -6   9   7     2387.72     2376.18    121.07 o
  -5   9   7       59.74      -12.81     58.14 o
  -4   9   7     2948.54     2801.31    208.49 o
  -3   9   7      210.11      238.51     70.79 o
  -2   9   7    11162.57    10698.84    514.90 o
  -1   9   7     1907.51     1921.36    149.14 o
   0   9   7    14458.14    14166.62   1068.02 o
   1   9   7     2439.74     2236.74    101.99 o
   2   9   7     4141.19     4089.03    149.36 o
   3   9   7      119.50      113.31     71.20 o
   4   9   7       15.16      -53.51     79.78 o
   5   9   7      992.25     1012.31    117.34 o
   6   9   7     3514.65     3478.88    193.16 o
   7   9   7      813.57      772.63    164.05 o
   8   9   7     8180.44     8756.94    359.86 o
   9   9   7       82.62       59.54    148.18 o
  10   9   7     3087.34     3443.77    289.74 o
 -13  10   7      822.98      690.10    165.72 o
 -12  10   7     2011.75     1917.22    202.42 o
 -11  10   7       70.18       28.55    106.74 o
 -10  10   7       34.61       27.06     99.60 o
  -9  10   7       80.59       49.96     93.99 o
  -8  10   7     3920.68     3828.27    191.58 o
  -7  10   7     2791.17     2895.77    142.67 o
  -6  10   7    19065.30    19190.17   1016.57 o
  -5  10   7     5647.06     5375.66    454.10 o
  -4  10   7     7517.42     7282.68    531.78 o
  -3  10   7     2042.98     2090.82    201.02 o
  -2  10   7     3982.38     3844.05    255.84 o
  -1  10   7       18.98      -28.18     56.54 o
   0  10   7     1145.11     1190.50     93.19 o
   1  10   7     3439.57     3067.49    216.28 o
   2  10   7    17207.12    15687.12    270.19 o
   3  10   7     3431.24     3212.55    183.90 o
   4  10   7     6683.37     6398.96    441.88 o
   5  10   7     1160.82     1048.90    127.80 o
   6  10   7     1428.99     1563.55    141.08 o
   7  10   7       84.58      156.11    146.85 o
   8  10   7      281.84       72.77    157.44 o
   9  10   7      593.43      632.39    183.90 o
  10  10   7     3074.73     3070.68    289.74 o
 -13  11   7       40.28      -66.81    148.74 o
 -12  11   7     2273.44     2162.91    192.11 o
 -11  11   7     1778.25     1709.02    161.77 o
 -10  11   7     2600.34     2544.44    152.09 o
  -9  11   7     2940.89     2780.03    246.88 o
  -8  11   7     4987.63     5218.62    233.71 o
  -7  11   7      450.25      395.35     87.04 o
  -6  11   7      312.01      189.04     80.45 o
  -5  11   7       12.63      -55.45     73.38 o
  -4  11   7     2489.80     2607.49    201.48 o
  -3  11   7     3258.12     3398.26    262.75 o
  -2  11   7     4063.06     4059.26    432.45 o
  -1  11   7     4840.22     4564.90    442.67 o
   0  11   7    10025.80     9530.54    705.14 o
   1  11   7     1444.97     1402.29    115.96 o
   2  11   7     2985.21     2803.35    228.22 o
   3  11   7      856.99      756.04    101.76 o
   4  11   7       39.98      -54.90     88.74 o
   5  11   7      179.62      255.24    168.02 o
   6  11   7      968.99      954.96    148.84 o
   7  11   7     2072.22     2335.10    260.63 o
   8  11   7     3624.66     3587.98    304.29 o
   9  11   7     2017.53     2196.18    256.66 o
 -12  12   7      330.94      408.18    152.70 o
 -11  12   7     1070.30     1118.31    167.48 o
 -10  12   7      135.23        1.52    122.42 o
  -9  12   7     1386.80     1487.22    226.89 o
  -8  12   7     1391.30     1743.82    234.83 o
  -7  12   7     5426.13     5416.15    185.05 o
  -6  12   7     4734.32     4277.65    182.96 o
  -5  12   7     4552.77     3865.35    531.16 o
  -4  12   7     2297.72     2198.58    172.50 o
  -3  12   7     2813.22     2826.29    210.26 o
  -2  12   7      891.94      883.42     89.88 o
  -1  12   7      228.96      279.06     75.58 o
   0  12   7      379.41      400.42     83.15 o
   1  12   7     3051.02     2896.16    203.74 o
   2  12   7     3707.57     3146.05    156.02 o
   3  12   7     5740.92     5328.76    350.60 o
   4  12   7     2833.22     2828.91    218.30 o
   5  12   7     2755.87     2690.61    186.05 o
   6  12   7     1512.38     1620.24    160.91 o
   7  12   7       16.35     -182.57    182.57 o
   8  12   7       45.37     -104.52    191.84 o
 -11  13   7     3346.98     3311.88    384.99 o
 -10  13   7     1964.64     2186.47    189.68 o
  -9  13   7     4376.21     4711.60    240.92 o
  -8  13   7     1497.35     1697.95    190.51 o
  -7  13   7     2112.68     2057.27    166.29 o
  -6  13   7      251.69      220.56    184.56 o
  -5  13   7       51.91       33.71    101.24 o
  -4  13   7     1880.00     1900.68    161.83 o
  -3  13   7     8150.06     8157.38    248.08 o
  -2  13   7     3740.80     3782.10    186.42 o
  -1  13   7     6941.00     6698.13    362.09 o
   0  13   7     1184.71     1360.87    165.70 o
   1  13   7     3493.40     3474.09    375.07 o
   2  13   7       41.63       52.86    123.04 o
   3  13   7      131.66      207.60     95.49 o
   4  13   7      443.68      469.96    108.51 o
   5  13   7      891.44     1043.63    138.86 o
   6  13   7     1664.52     1671.64    165.58 o
   7  13   7     3328.89     3298.24    328.10 o
 -10  14   7       20.33      -49.10    151.48 o
  -9  14   7      794.28      800.13    202.42 o
  -8  14   7       57.69      -61.90    123.15 o
  -7  14   7     2554.92     2556.37    197.59 o
  -6  14   7      312.33      173.83    119.57 o
  -5  14   7     7632.48     5740.65   3916.08 o
  -4  14   7      263.41      481.52    126.57 o
  -3  14   7     6005.58     6333.77    355.89 o
  -2  14   7      251.24      247.65    158.76 o
  -1  14   7        2.71       -1.71     99.47 o
   0  14   7        4.44     -100.78    100.78 o
   1  14   7     1542.34     1602.15    189.19 o
   2  14   7      270.79      255.34    134.95 o
   3  14   7     7605.79     7715.74    329.43 o
   4  14   7      248.17      149.50    148.18 o
   5  14   7     5263.06     4694.01    316.20 o
   6  14   7      173.98      320.17    191.84 o
  -9  15   7     5887.39     6226.12    280.00 o
  -8  15   7       37.38      190.91    136.86 o
  -7  15   7     1288.68     1249.17    156.15 o
  -6  15   7        9.21     -119.73    119.73 o
  -5  15   7      179.54      143.12    122.43 o
  -4  15   7      155.94      106.82    130.88 o
  -3  15   7     5287.94     5462.85    372.42 o
  -2  15   7      486.85      448.90    127.23 o
  -1  15   7     9313.02     8793.98    369.12 o
   0  15   7       11.97      157.44    148.18 o
   1  15   7     3074.82     2721.41    244.76 o
   2  15   7      163.52      185.22    149.50 o
   3  15   7       58.46       68.80    149.50 o
   4  15   7        6.41       26.46    158.76 o
   5  15   7     2279.79     2382.72    271.22 o
  -7  16   7     1849.45     2210.40    186.62 o
  -6  16   7      148.88      152.88    137.37 o
  -5  16   7     4256.64     3693.96    977.70 o
  -4  16   7        5.21      -94.43    135.30 o
  -3  16   7     2650.55     2674.20    216.13 o
  -2  16   7       37.50      -60.19    129.67 o
  -1  16   7        6.44      -50.33    125.76 o
   0  16   7       25.99      -67.47    157.44 o
   1  16   7      851.24     1001.51    201.10 o
   2  16   7       27.38      -59.54    160.08 o
   3  16   7     3135.72     3183.14    268.57 o
  -4  17   7      537.87      546.60    169.12 o
  -3  17   7     1596.00     1671.89    194.85 o
  -2  17   7      481.23      682.08    168.70 o
  -1  17   7     4761.87     4727.08    340.01 o
   0  17   7      740.69      695.90    193.16 o
 -16   0   8     5047.38     5948.21    361.18 o
 -14   0   8     6222.73     6319.97    341.33 o
 -12   0   8        2.60      -54.24    125.69 o
 -10   0   8     1623.36     1498.96    178.61 o
  -8   0   8    22206.87    21215.63    440.56 o
  -6   0   8    51093.58    46328.83    637.69 o
  -4   0   8     3152.15     3251.41    119.21 o
  -2   0   8     3867.19     3952.99    150.82 o
   0   0   8    17651.31    14890.37    333.40 o
   2   0   8    42731.69    40401.79    575.51 o
   4   0   8      833.23      665.47    120.39 o
   6   0   8       26.44       23.81     97.90 o
   8   0   8     6545.68     6367.60    299.00 o
  10   0   8     7896.89     7803.06    354.56 o
  12   0   8     1469.16     1299.19    227.56 o
 -16   1   8        1.31       -1.96    119.27 o
 -15   1   8      153.73       94.44    115.90 o
 -14   1   8     5730.30     5649.02    401.53 o
 -13   1   8      716.39      576.71    126.76 o
 -12   1   8    11755.61    11808.69    279.70 o
 -11   1   8      235.62      288.72     81.53 o
 -10   1   8     7559.34     7541.92    204.71 o
  -9   1   8       32.59       87.98     68.29 o
  -8   1   8     1157.37     1205.08     81.22 o
  -7   1   8     2793.90     2839.46    115.47 o
  -6   1   8    14355.21    13573.66    265.92 o
  -5   1   8     1979.44     1946.90     92.88 o
  -4   1   8    19505.81    18832.32    449.52 o
  -3   1   8     3199.39     2992.92    104.65 o
  -2   1   8    21741.42    20402.76    548.70 o
  -1   1   8      476.28      476.78     65.60 o
   0   1   8     8894.43     8270.97    223.17 o
   1   1   8       70.70      110.03     54.82 o
   2   1   8     2916.46     3025.19    139.84 o
   3   1   8      249.95      276.09     76.44 o
   4   1   8     8525.78     8892.94    205.75 o
   5   1   8      708.33      556.41     82.69 o
   6   1   8    10102.31    10480.88    463.05 o
   7   1   8      104.02       80.50     79.50 o
   8   1   8     5266.03     5446.73    200.09 o
   9   1   8        5.31      -26.79    115.76 o
  10   1   8        9.08      -14.93    102.79 o
  11   1   8      170.67      149.30    116.76 o
  12   1   8      834.32      656.12    160.08 o
 -16   2   8     4163.50     4104.46    227.12 o
 -15   2   8      419.66      416.56    124.33 o
 -14   2   8     3699.09     3406.04    261.29 o
 -13   2   8     1788.08     1782.65    154.47 o
 -12   2   8      147.50      126.30     96.14 o
 -11   2   8       48.80       55.62     77.58 o
 -10   2   8     4824.28     4873.14    285.45 o
  -9   2   8     3986.13     4001.11    133.73 o
  -8   2   8    17556.66    16928.60    261.13 o
  -7   2   8     3564.50     3591.36    156.68 o
  -6   2   8    17976.32    17223.32    224.40 o
  -5   2   8     9025.15     8231.07    164.18 o
  -4   2   8      749.21      736.65     60.09 o
  -3   2   8     1441.03     1440.98     82.53 o
  -2   2   8     2262.96     2256.94     89.77 o
  -1   2   8     3186.97     2894.21    132.10 o
   0   2   8    25501.08    24422.93   1523.70 o
   1   2   8     6061.03     6147.31    303.88 o
   2   2   8    27174.04    26176.12    624.42 o
   3   2   8     7741.33     7801.44    197.07 o
   4   2   8     6657.43     7047.13    318.84 o
   5   2   8      334.14      279.39     73.89 o
   6   2   8       41.23       37.04     69.23 o
   7   2   8      820.26      869.69    256.00 o
   8   2   8     2891.25     3118.16    226.23 o
   9   2   8      875.15      910.47    122.45 o
  10   2   8     5287.08     5839.33    229.05 o
  11   2   8     1544.25     1720.91    164.64 o
 -16   3   8        1.54     -185.88    185.88 o
 -15   3   8     1009.03     1070.86    146.03 o
 -14   3   8     1842.46     1771.77    162.78 o
 -13   3   8     3745.68     3764.81    197.28 o
 -12   3   8     8272.63     7879.98    193.74 o
 -11   3   8     7824.98     7815.85    186.69 o
 -10   3   8    10216.53    10424.23    200.92 o
  -9   3   8      402.41      379.81     68.74 o
  -8   3   8     3379.98     3283.86    130.85 o
  -7   3   8      473.83      577.59     67.85 o
  -6   3   8     3068.93     2981.80    110.98 o
  -5   3   8     1640.91     1621.17     90.54 o
  -4   3   8    23371.42    22349.86    603.19 o
  -3   3   8    11486.58    10717.89    550.76 o
  -2   3   8    20580.52    19014.73    463.21 o
  -1   3   8     1506.32     1447.82     77.68 o
   0   3   8     7756.76     7664.58    420.77 o
   1   3   8       17.32        1.56     41.29 o
   2   3   8      108.07       75.93     45.68 o
   3   3   8      144.85      162.45     74.21 o
   4   3   8    11109.32    10731.01    229.15 o
   5   3   8     5008.31     5002.63    170.14 o
   6   3   8    12243.30    12599.31    316.86 o
   7   3   8     2293.23     2435.79    149.68 o
   8   3   8     4519.23     4620.53    190.82 o
   9   3   8      187.91       71.93     99.23 o
  10   3   8       32.46      -36.43    133.62 o
  11   3   8       86.99       84.82    119.70 o
 -16   4   8     3171.21     3233.78    283.12 o
 -15   4   8      971.00      674.38    136.86 o
 -14   4   8     1629.59     1649.38    155.18 o
 -13   4   8      767.22      798.92    155.88 o
 -12   4   8       59.54       18.77     74.96 o
 -11   4   8       31.94        2.88     73.34 o
 -10   4   8     4188.94     4290.51    149.55 o
  -9   4   8     7901.50     7745.24    181.08 o
  -8   4   8    13354.24    12729.27    262.41 o
  -7   4   8    14660.48    13757.13    362.84 o
  -6   4   8     4644.72     4600.19    125.27 o
  -5   4   8     6635.00     6301.51    189.58 o
  -4   4   8     1071.69     1019.91     68.09 o
  -3   4   8      699.22      571.69     58.31 o
  -2   4   8      925.07      810.33     61.36 o
  -1   4   8    11209.03    10896.09    519.48 o
   0   4   8     8101.02     8447.03    580.32 o
   1   4   8    12521.94    11892.73    372.71 o
   2   4   8     3783.61     3867.47    105.05 o
   3   4   8    11507.71    11299.09    157.37 o
   4   4   8     1419.07     1706.40    168.68 o
   5   4   8     1394.13     1409.24    118.41 o
   6   4   8      334.36      377.82     83.24 o
   7   4   8     1148.33     1322.79    114.88 o
   8   4   8      754.22      810.71    114.46 o
   9   4   8     1596.79     1824.61    149.88 o
  10   4   8     1433.88     1354.49    146.87 o
  11   4   8     1958.18     2126.64    172.06 o
 -15   5   8      317.41      343.38    127.15 o
 -14   5   8      346.39      349.74    100.13 o
 -13   5   8     2896.97     2824.40    148.39 o
 -12   5   8     2841.31     2652.05    140.84 o
 -11   5   8    11299.59    10725.16    219.86 o
 -10   5   8     4597.38     4655.56    157.86 o
  -9   5   8     3847.86     4111.97    141.79 o
  -8   5   8       18.22      107.25     58.63 o
  -7   5   8       97.06       79.39     55.19 o
  -6   5   8      328.98      405.06     58.47 o
  -5   5   8    11291.14    10578.06    392.75 o
  -4   5   8    12600.30    12090.08    611.08 o
  -3   5   8    35908.44    34599.43   1652.96 o
  -2   5   8    12011.06    11814.66    749.40 o
  -1   5   8    16491.73    16786.17    869.05 o
   0   5   8     1047.47     1126.03     71.08 o
   1   5   8     1626.86     1672.74    132.02 o
   2   5   8       19.83       96.08     44.49 o
   3   5   8     9424.41     9260.60    267.15 o
   4   5   8     2966.88     3109.52    159.04 o
   5   5   8    10178.63     9799.51    548.38 o
   6   5   8     5344.70     5336.98    186.54 o
   7   5   8     5657.61     5926.57    197.58 o
   8   5   8      597.03      560.39    118.41 o
   9   5   8     1645.61     1967.67    154.61 o
  10   5   8      115.83      140.36    110.62 o
  11   5   8      171.02      230.35    125.92 o
 -15   6   8     3673.85     3738.96    227.99 o
 -14   6   8      220.66      247.65     99.93 o
 -13   6   8      607.83      593.67    101.35 o
 -12   6   8      226.53      279.94     87.50 o
 -11   6   8     1491.35     1491.11    110.55 o
 -10   6   8     2154.43     2183.79    131.03 o
  -9   6   8    14659.42    14078.93    227.76 o
  -8   6   8      544.24      621.79     76.76 o
  -7   6   8    11960.31    12269.04    313.60 o
  -6   6   8     2264.00     2261.56    103.66 o
  -5   6   8     6324.85     6046.40    262.50 o
  -4   6   8     2491.98     2626.19    106.64 o
  -3   6   8      134.15      177.54     49.18 o
  -2   6   8     1422.25     1452.72     77.64 o
  -1   6   8     9352.59     9093.38    537.36 o
   0   6   8     2769.89     2869.40    166.52 o
   1   6   8     9767.47     9089.45    438.85 o
   2   6   8     2384.97     2222.27    149.59 o
   3   6   8     6570.72     6483.09    218.69 o
   4   6   8     3578.57     3418.33    253.35 o
   5   6   8      991.09     1171.43    174.64 o
   6   6   8      152.00       76.39     79.65 o
   7   6   8     1925.62     1831.85    146.35 o
   8   6   8      518.84      711.81    108.84 o
   9   6   8     2533.35     2499.15    243.43 o
  10   6   8      813.12      859.95    190.51 o
  11   6   8     1886.80     1790.02    247.40 o
 -15   7   8      645.00      602.41    117.44 o
 -14   7   8       33.27       -4.97     98.01 o
 -13   7   8     6819.71     6556.50    200.90 o
 -12   7   8      272.46      238.78     88.17 o
 -11   7   8    10470.20    10223.98    241.01 o
 -10   7   8      384.20      316.53     76.25 o
  -9   7   8     5787.38     5783.77    187.01 o
  -8   7   8      522.80      694.97     82.12 o
  -7   7   8       36.12       83.46     57.49 o
  -6   7   8        7.72      -32.53     50.77 o
  -5   7   8    10924.09    10721.71    501.09 o
  -4   7   8       65.73       84.61     50.43 o
  -3   7   8    22077.47    22270.34   1370.89 o
  -2   7   8      399.80      397.52     57.48 o
  -1   7   8    12899.25    12798.91    569.63 o
   0   7   8      702.79      721.38     68.75 o
   1   7   8      321.13      302.93     53.88 o
   2   7   8      121.18       82.21     61.47 o
   3   7   8     2411.45     2449.86    101.36 o
   4   7   8      268.50      201.10     77.06 o
   5   7   8    13152.00    12306.55    395.58 o
   6   7   8       40.67       11.91    125.69 o
   7   7   8     8025.76     8532.03    349.27 o
   8   7   8      540.84      563.60    156.11 o
   9   7   8     1099.32     1354.75    195.80 o
  10   7   8      201.24      369.12    166.70 o
 -14   8   8        7.05      -17.37    104.05 o
 -13   8   8     1376.09     1399.18    125.21 o
 -12   8   8      817.15      859.32    191.01 o
 -11   8   8      985.59      893.13     98.57 o
 -10   8   8        1.17       14.65     70.79 o
  -9   8   8     8563.66     8732.92    377.37 o
  -8   8   8       22.35       31.54     65.97 o
  -7   8   8    16455.86    16261.58    591.10 o
  -6   8   8       99.11      157.39     57.57 o
  -5   8   8     7556.38     7757.78    418.24 o
  -4   8   8     1957.13     2051.43    256.77 o
  -3   8   8       31.76       15.97     60.59 o
  -2   8   8        7.11       17.37     62.29 o
  -1   8   8     7082.12     7404.28    467.93 o
   0   8   8        9.83       40.11     51.01 o
   1   8   8    21646.22    20413.51   1556.51 o
   2   8   8       76.60       30.77     63.22 o
   3   8   8    14141.95    13752.88   1130.50 o
   4   8   8      391.23      323.86     84.43 o
   5   8   8      459.93      494.80    164.05 o
   6   8   8       16.32      -41.01    138.92 o
   7   8   8     1026.02      775.28    174.64 o
   8   8   8       39.17       33.08    138.92 o
   9   8   8     4384.03     4469.10    302.97 o
  10   8   8       79.55      -78.06    165.38 o
 -14   9   8      101.74       65.04    109.82 o
 -13   9   8     5504.66     5477.35    196.75 o
 -12   9   8      451.13      521.94    100.67 o
 -11   9   8     3944.76     4199.78    158.64 o
 -10   9   8      716.41      756.59    118.63 o
  -9   9   8     2868.92     2868.72    176.12 o
  -8   9   8     1827.35     1827.35    142.15 o
  -7   9   8      580.45      527.63    102.99 o
  -6   9   8      416.82      386.65     72.39 o
  -5   9   8    11461.38    10936.77    747.89 o
  -4   9   8      549.53      532.65    100.60 o
  -3   9   8    11838.53    11466.88    786.55 o
  -2   9   8     1692.92     1694.22    108.33 o
  -1   9   8     9989.96     9990.56    650.04 o
   0   9   8     1131.51      988.67     94.54 o
   1   9   8       65.25       69.61     66.30 o
   2   9   8      286.44      259.73    110.47 o
   3   9   8     2396.16     2420.39    262.62 o
   4   9   8      665.59      630.56     97.59 o
   5   9   8     5992.28     5323.75    314.87 o
   6   9   8      265.26      388.96    173.31 o
   7   9   8     4452.99     4381.78    304.29 o
   8   9   8      510.22      276.51    168.02 o
   9   9   8      510.65     1013.42    203.74 o
 -13  10   8      957.07     1114.73    178.34 o
 -12  10   8      122.82       32.05    132.96 o
 -11  10   8      188.63      122.83    114.78 o
 -10  10   8      810.00      678.34    124.41 o
  -9  10   8     4246.05     4205.85    201.47 o
  -8  10   8      848.37      971.70    102.99 o
  -7  10   8    13521.81    13387.61    486.11 o
  -6  10   8     5861.98     6177.20    313.73 o
  -5  10   8     6776.16     6664.66    347.84 o
  -4  10   8     1323.28     1191.97     96.97 o
  -3  10   8        3.65      -58.90     66.51 o
  -2  10   8      570.17      620.21     79.55 o
  -1  10   8     3494.07     3829.63    320.46 o
   0  10   8     1804.93     1651.28    179.27 o
   1  10   8    13620.83    12426.45   1227.74 o
   2  10   8     3548.69     3454.48    152.56 o
   3  10   8     4584.67     4513.84    391.61 o
   4  10   8     1123.43     1116.70    260.63 o
   5  10   8      868.80      702.51    182.57 o
   6  10   8       42.39      -70.12    162.73 o
   7  10   8      880.16     1120.58    222.26 o
   8  10   8     1014.68     1227.74    224.91 o
   9  10   8     4587.28     4283.88    337.37 o
 -13  11   8     3263.62     3146.09    365.15 o
 -12  11   8     2458.75     2386.90    228.88 o
 -11  11   8     2286.06     2181.77    151.93 o
 -10  11   8     1538.82     1546.14    126.41 o
  -9  11   8     1309.57     1267.06    116.33 o
  -8  11   8      382.62      502.46     96.32 o
  -7  11   8      119.65       16.27     84.86 o
  -6  11   8      992.62     1158.25    121.14 o
  -5  11   8     4916.92     4960.29    257.18 o
  -4  11   8     4808.30     4588.69    307.66 o
  -3  11   8     3552.43     3774.58    343.65 o
  -2  11   8     3453.27     3475.38    218.63 o
  -1  11   8     6398.81     6612.04    463.31 o
   0  11   8      275.20      166.64     82.31 o
   1  11   8      578.40      455.49     90.92 o
   2  11   8       75.98       21.47     79.07 o
   3  11   8     5067.61     4615.42    195.14 o
   4  11   8     1102.24     1142.79    119.23 o
   5  11   8     1491.27     1511.61    175.30 o
   6  11   8     1860.44     1988.47    247.40 o
   7  11   8     2196.07     2444.90    281.80 o
   8  11   8      350.37      183.90    209.03 o
 -12  12   8      434.02      280.67    155.45 o
 -11  12   8      405.90      502.09    187.20 o
 -10  12   8     1667.58     1460.73    165.81 o
  -9  12   8     1535.54     1790.30    211.02 o
  -8  12   8     6099.08     6243.47    378.00 o
  -7  12   8     5577.79     5634.75    337.38 o
  -6  12   8     4507.59     4367.84    212.50 o
  -5  12   8      888.11      831.29    102.21 o
  -4  12   8     2394.47     2492.83    164.10 o
  -3  12   8      340.83      299.62     82.95 o
  -2  12   8      763.42      775.30     93.11 o
  -1  12   8     1776.81     1823.78    147.65 o
   0  12   8     5240.22     4963.65    199.11 o
   1  12   8     3080.82     2657.67    310.91 o
   2  12   8     4881.40     4359.36    392.27 o
   3  12   8     2026.42     2071.90    250.71 o
   4  12   8     4570.16     4205.93    349.27 o
   5  12   8      315.10      346.04    158.10 o
   6  12   8        5.80      -75.41    169.34 o
   7  12   8      145.63      145.53    195.80 o
 -11  13   8     1254.86     1568.15    419.39 o
 -10  13   8     2963.90     3003.69    335.38 o
  -9  13   8      953.38      908.94    151.62 o
  -8  13   8       16.28      111.66    126.10 o
  -7  13   8       80.54      -36.58    117.09 o
  -6  13   8      624.64      490.12    135.61 o
  -5  13   8     1430.09     1531.54    146.22 o
  -4  13   8     7085.68     8099.79    571.54 o
  -3  13   8     3113.54     3056.62    186.67 o
  -2  13   8     6264.50     6294.44    495.72 o
  -1  13   8     2877.32     2422.84    181.91 o
   0  13   8      644.60      618.50    127.67 o
   1  13   8      214.86      135.70     97.28 o
   2  13   8       39.52      155.61     95.31 o
   3  13   8      759.93      603.23    109.96 o
   4  13   8     3359.06     3057.20    181.31 o
   5  13   8     1269.05      989.64    133.53 o
   6  13   8     3203.52     2320.54    287.09 o
 -10  14   8     2058.32     2309.55    209.46 o
  -9  14   8      528.12      488.99    150.98 o
  -8  14   8     6260.87     6506.34    598.66 o
  -7  14   8      140.68      258.41    126.39 o
  -6  14   8     3318.26     2505.71   1229.07 o
  -5  14   8      126.68      247.32    118.32 o
  -4  14   8     1671.31     1789.67    160.78 o
  -3  14   8        6.32       99.10    118.77 o
  -2  14   8      967.39      886.26    138.37 o
  -1  14   8       41.04      113.78    141.56 o
   0  14   8     6502.98     6274.99    310.91 o
   1  14   8      256.74      138.92    141.56 o
   2  14   8     2783.45     3240.03    246.08 o
   3  14   8      371.42      255.34    146.85 o
   4  14   8     2351.08     2356.26    235.49 o
   5  14   8        2.10     -104.52    158.76 o
  -8  15   8      333.04      406.87    170.01 o
  -7  15   8      106.49       40.86    131.27 o
  -6  15   8      640.14      424.87    364.49 o
  -5  15   8       17.58      -30.35    122.45 o
  -4  15   8     6237.97     6520.22    429.98 o
  -3  15   8      209.64      150.34    132.59 o
  -2  15   8     8109.95     8275.37    394.25 o
  -1  15   8       11.14      -17.20    153.47 o
   0  15   8     1843.76     1603.48    211.68 o
   1  15   8        6.31      -47.63    148.18 o
   2  15   8      107.54       10.58    154.79 o
   3  15   8      105.31     -112.46    158.76 o
   4  15   8     3483.34     3562.84    279.15 o
  -6  16   8     2305.36     1537.33   1109.34 o
  -5  16   8       21.36      -26.07    138.44 o
  -4  16   8      403.32      171.94    146.65 o
  -3  16   8       89.12       20.90    143.99 o
  -2  16   8      998.04     1152.33    240.79 o
  -1  16   8        5.46      223.59    178.61 o
   0  16   8     2295.33     2438.29    271.22 o
   1  16   8       22.36      -67.47    164.05 o
   2  16   8     3638.45     3143.45    285.77 o
 -15   0   9     1633.97     1436.78    231.53 o
 -13   0   9     1243.85     1016.06    195.80 o
 -11   0   9     9336.76     8841.61    329.43 o
  -9   0   9    14322.83    13771.11    382.35 o
  -7   0   9     6737.29     6285.57    279.15 o
  -5   0   9      426.55      476.28    105.84 o
  -3   0   9     5124.67     4897.75    239.46 o
  -1   0   9    17392.77    15836.31    373.09 o
   1   0   9    16600.96    14590.05    353.24 o
   3   0   9     1386.19     1469.85    166.70 o
   5   0   9      749.53      709.13    140.24 o
   7   0   9     5942.94     6173.12    288.41 o
   9   0   9     7256.33     7419.39    342.66 o
  11   0   9     1356.74     1464.56    223.59 o
 -16   1   9      129.67      128.12    129.09 o
 -15   1   9     6851.37     6518.78    257.44 o
 -14   1   9      179.36       91.55    175.96 o
 -13   1   9    11184.83    10924.89    291.40 o
 -12   1   9      844.39      992.64    116.44 o
 -11   1   9     2810.05     2448.34    148.26 o
 -10   1   9      164.82      117.55     77.04 o
  -9   1   9       57.41       42.33    102.53 o
  -8   1   9      795.75      826.37     77.99 o
  -7   1   9    27165.57    26163.64    288.06 o
  -6   1   9     5949.39     6051.01    289.29 o
  -5   1   9    44341.43    41949.32   1396.93 o
  -4   1   9     3421.77     3407.45    129.55 o
  -3   1   9    10337.22     9570.60    567.85 o
  -2   1   9      288.24      198.58     54.51 o
  -1   1   9      536.51      612.75     60.54 o
   0   1   9     1496.22     1418.44    123.44 o
   1   1   9    14606.94    12955.30    236.10 o
   2   1   9      753.68      797.30    121.72 o
   3   1   9    16343.70    15733.00    280.09 o
   4   1   9      824.25      987.22    109.89 o
   5   1   9     8856.37     8970.17    498.77 o
   6   1   9        8.43      -72.58     74.37 o
   7   1   9     1945.49     2028.62    149.16 o
   8   1   9      383.86      321.70     98.21 o
   9   1   9      443.76      427.46    110.34 o
  10   1   9       74.95       35.37    108.05 o
  11   1   9     2792.60     3085.84    208.14 o
 -16   2   9       58.69      122.73    242.11 o
 -15   2   9      754.48      759.95    187.20 o
 -14   2   9        4.55      175.59    119.65 o
 -13   2   9     1410.11     1369.57    144.68 o
 -12   2   9       61.65       52.63     90.38 o
 -11   2   9     8193.18     7900.83    224.43 o
 -10   2   9     1876.72     2056.55    114.58 o
  -9   2   9    15106.74    14517.25    229.30 o
  -8   2   9       85.35       35.93     61.08 o
  -7   2   9     6775.15     6667.50    162.35 o
  -6   2   9     3039.33     2771.50    116.71 o
  -5   2   9       52.47       46.18     82.67 o
  -4   2   9      942.64      931.83     72.97 o
  -3   2   9     7190.98     6857.85    379.36 o
  -2   2   9     2375.46     2230.62    101.34 o
  -1   2   9    25499.74    23909.67   1028.53 o
   0   2   9     3590.13     3575.91    169.60 o
   1   2   9    24061.51    20880.76    988.94 o
   2   2   9     4478.28     4516.37    160.61 o
   3   2   9      785.45      741.19     97.57 o
   4   2   9       39.07      -70.78     78.58 o
   5   2   9      854.78      875.47    198.45 o
   6   2   9     1189.56     1210.34    145.53 o
   7   2   9     6852.08     7151.55    275.85 o
   8   2   9      782.36      982.32    118.21 o
   9   2   9     4859.58     5277.34    213.72 o
  10   2   9      904.94     1068.60    137.93 o
  11   2   9      371.50      247.79    127.22 o
 -16   3   9     1346.25     1254.94    163.15 o
 -15   3   9     2681.42     2413.89    194.42 o
 -14   3   9     1186.38     1171.85    148.84 o
 -13   3   9     4184.56     4092.85    215.65 o
 -12   3   9     3948.96     4043.01    155.15 o
 -11   3   9      993.32      986.93     93.61 o
 -10   3   9     1444.31     1473.07    101.96 o
  -9   3   9       26.83      -30.16     63.25 o
  -8   3   9     4576.25     4658.67    148.46 o
  -7   3   9     1466.02     1219.29     91.63 o
  -6   3   9     2152.76     1973.26    107.70 o
  -5   3   9    17400.54    16478.59    737.96 o
  -4   3   9     9340.96     8686.54    284.95 o
  -3   3   9    11204.53    11033.44    324.40 o
  -2   3   9      986.32      969.69     82.34 o
  -1   3   9     1560.96     1635.54     86.04 o
   0   3   9     2706.65     2670.72     93.91 o
   1   3   9      835.73      899.66    116.00 o
   2   3   9     3115.38     2724.82    193.82 o
   3   3   9    17747.59    17056.11    400.87 o
   4   3   9     4264.30     4414.57    181.37 o
   5   3   9     6725.91     6792.85    289.08 o
   6   3   9     2271.77     2454.91    171.99 o
   7   3   9     1379.95     1448.93    168.02 o
   8   3   9      202.08      341.88    206.39 o
   9   3   9      270.91      153.09    101.34 o
  10   3   9      349.14      539.45    122.06 o
  11   3   9     1805.80     1979.00    175.39 o
 -15   4   9      830.72      660.41    142.00 o
 -14   4   9      101.50       83.55    114.51 o
 -13   4   9       16.21       68.84     83.67 o
 -12   4   9     2447.56     2352.71    138.62 o
 -11   4   9     5905.41     6034.29    246.02 o
 -10   4   9    11446.87    11485.87    217.81 o
  -9   4   9    11617.28    11294.63    211.96 o
  -8   4   9     6298.65     6239.36    164.25 o
  -7   4   9     7614.52     7375.10    296.08 o
  -6   4   9      439.67      365.83     64.75 o
  -5   4   9      534.87      519.63     63.38 o
  -4   4   9      849.37      879.52     69.09 o
  -3   4   9    10446.17    10109.78    288.31 o
  -2   4   9    15142.83    14665.21   1104.71 o
  -1   4   9    16785.34    16105.25    732.59 o
   0   4   9     7977.36     7706.62    352.72 o
   1   4   9     3810.56     3863.19    142.50 o
   2   4   9     2208.46     2282.53    312.23 o
   3   4   9       24.18       73.28     74.96 o
   4   4   9     1126.99     1168.77    140.90 o
   5   4   9     3261.16     3315.64    171.51 o
   6   4   9     4033.04     4082.81    179.99 o
   7   4   9     3734.37     3872.03    183.33 o
   8   4   9     2764.96     2712.66    172.12 o
   9   4   9     1530.15     1813.68    322.15 o
  10   4   9     1386.76     1311.92    147.73 o
 -15   5   9     1214.23     1281.10    239.46 o
 -14   5   9     2126.31     2276.25    147.61 o
 -13   5   9     1544.57     1369.58    118.74 o
 -12   5   9     4732.52     4534.83    170.32 o
 -11   5   9      767.61      740.12    117.38 o
 -10   5   9      335.63      306.00     80.25 o
  -9   5   9      908.50      971.31     89.72 o
  -8   5   9     5358.29     5257.77    287.24 o
  -7   5   9     2064.67     2107.56    109.46 o
  -6   5   9     6782.49     6733.44    234.34 o
  -5   5   9     3024.93     2933.74    117.72 o
  -4   5   9    16449.16    15849.30    582.25 o
  -3   5   9     4941.25     4873.36    200.37 o
  -2   5   9     4765.59     5038.52    390.54 o
  -1   5   9        9.84        4.57     41.30 o
   0   5   9      525.63      523.96     59.72 o
   1   5   9      533.57      563.57     65.89 o
   2   5   9     2307.05     2438.77    106.85 o
   3   5   9     1602.21     1434.44    113.20 o
   4   5   9     8376.50     7985.83    220.39 o
   5   5   9     2990.01     3320.70    180.93 o
   6   5   9     3278.78     3338.59    228.88 o
   7   5   9      655.51      557.96    107.90 o
   8   5   9      157.77      117.47     99.55 o
   9   5   9        7.18       17.36    104.31 o
  10   5   9      166.98      218.05    209.03 o
 -15   6   9       53.85       49.28    107.62 o
 -14   6   9      164.23      134.90     98.64 o
 -13   6   9       22.40       32.37     89.64 o
 -12   6   9     3567.39     3798.62    160.83 o
 -11   6   9     1402.60     1561.85    118.64 o
 -10   6   9    15924.47    15438.87    403.33 o
  -9   6   9     2926.00     2957.52    135.69 o
  -8   6   9    15602.35    15859.26    431.47 o
  -7   6   9      113.52       97.39     74.72 o
  -6   6   9     1929.59     1810.09    104.28 o
  -5   6   9      298.45      397.77     63.71 o
  -4   6   9     3471.22     3262.30    121.72 o
  -3   6   9     1072.82      963.16     88.25 o
  -2   6   9    23260.00    23059.76   1184.09 o
  -1   6   9     1848.08     1754.66    261.71 o
   0   6   9    17391.17    16241.82    915.39 o
   1   6   9      556.88      583.68     66.16 o
   2   6   9     1903.34     1932.86    114.12 o
   3   6   9     1476.26     1402.43    120.64 o
   4   6   9      239.92      163.75     90.40 o
   5   6   9      199.61      217.06    101.34 o
   6   6   9     6238.21     6454.88    398.22 o
   7   6   9      459.77      437.91    160.08 o
   8   6   9     5796.09     6059.34    329.43 o
   9   6   9      177.81      132.30    154.79 o
  10   6   9     1425.97     1500.28    227.56 o
 -14   7   9     4640.26     4818.19    194.60 o
 -13   7   9      276.03      205.98     96.84 o
 -12   7   9     3933.27     3887.36    165.73 o
 -11   7   9      429.52      478.87     94.71 o
 -10   7   9      498.61      548.73     91.49 o
  -9   7   9       29.72       50.75     89.92 o
  -8   7   9     1688.86     1498.96    106.73 o
  -7   7   9     1042.02     1192.05     90.01 o
  -6   7   9    11884.48    12419.87    582.30 o
  -5   7   9       81.52       -1.35     53.81 o
  -4   7   9    13147.04    12897.01    719.31 o
  -3   7   9      275.15      308.52     68.94 o
  -2   7   9     7042.42     7267.33    320.43 o
  -1   7   9      764.25      817.40     73.63 o
   0   7   9      126.56      160.42     64.63 o
   1   7   9      286.77      161.12     71.45 o
   2   7   9    12094.65    11706.22    806.37 o
   3   7   9       22.93       82.03    117.75 o
   4   7   9    14677.01    14261.94    429.98 o
   5   7   9      268.35      136.27    152.15 o
   6   7   9     4817.14     5380.64    322.81 o
   7   7   9       81.96       10.58    153.47 o
   8   7   9       21.28      136.27    160.08 o
   9   7   9       24.97      -25.14    161.41 o
 -14   8   9      123.82       21.97    108.83 o
 -13   8   9      281.62      210.71    103.90 o
 -12   8   9     2651.00     2733.80    154.45 o
 -11   8   9      312.32      245.62     85.80 o
 -10   8   9     5624.35     5434.68    173.99 o
  -9   8   9      571.99      609.38     89.97 o
  -8   8   9     9795.60     9971.14    202.81 o
  -7   8   9      344.41      399.08     71.34 o
  -6   8   9     3759.92     3904.75    127.13 o
  -5   8   9      810.59      903.29    189.85 o
  -4   8   9     3474.45     3466.85    214.40 o
  -3   8   9      272.71      265.67     69.45 o
  -2   8   9    11044.18    11267.52    941.32 o
  -1   8   9      132.21      177.58     80.59 o
   0   8   9    16237.58    15871.29    778.59 o
   1   8   9       93.30       63.25     67.96 o
   2   8   9    10706.98    10455.41    521.26 o
   3   8   9      594.06      558.31    146.85 o
   4   8   9      855.84      886.41    170.67 o
   5   8   9       12.23       78.06    152.15 o
   6   8   9     1678.73     1610.09    224.91 o
   7   8   9       20.10     -108.49    158.76 o
   8   8   9     4406.04     4445.28    330.75 o
   9   8   9       44.15     -127.01    170.67 o
 -13   9   9      461.73      379.22    150.34 o
 -12   9   9     5206.80     5376.44    244.85 o
 -11   9   9       17.00      -33.08    110.09 o
 -10   9   9      258.29      265.07    109.44 o
  -9   9   9      238.52      206.33    104.76 o
  -8   9   9     3514.56     3726.55    196.09 o
  -7   9   9      805.93      848.28    113.95 o
  -6   9   9    23142.90    24052.43   1338.32 o
  -5   9   9      384.83      358.09     73.04 o
  -4   9   9    11580.06    11791.67    891.17 o
  -3   9   9       19.30       72.30     69.72 o
  -2   9   9     3018.59     2948.93    201.45 o
  -1   9   9      230.19      104.29     96.58 o
   0   9   9      882.57      955.80    102.36 o
   1   9   9       66.38       79.19     72.90 o
   2   9   9     9536.42     9154.88    880.46 o
   3   9   9      112.63      103.07     77.52 o
   4   9   9     6750.01     6100.35    320.17 o
   5   9   9      361.19      370.44    161.41 o
   6   9   9     2638.40     2520.32    279.15 o
   7   9   9      246.04      148.18    190.51 o
   8   9   9        5.69      299.00    209.03 o
 -13  10   9       14.72     -106.08    145.90 o
 -12  10   9     2082.24     2290.11    188.97 o
 -11  10   9      635.22      523.68    130.81 o
 -10  10   9     3173.92     3243.78    298.34 o
  -9  10   9     1100.12      940.81    129.94 o
  -8  10   9     6521.51     6637.96    423.58 o
  -7  10   9      656.26      626.99     92.78 o
  -6  10   9      692.52      574.64     85.44 o
  -5  10   9       16.73      -44.21     69.39 o
  -4  10   9     1295.56     1356.43    142.42 o
  -3  10   9      977.72     1073.07     95.72 o
  -2  10   9     3227.35     3492.34    170.35 o
  -1  10   9     1789.25     1628.93    141.84 o
   0  10   9     8172.93     7946.53    689.28 o
   1  10   9     1627.98     1777.86    133.70 o
   2  10   9     2466.29     2585.08    390.29 o
   3  10   9      215.00      202.14     88.36 o
   4  10   9        1.85       60.86    138.92 o
   5  10   9      124.71      107.16    156.11 o
   6  10   9      690.87      723.68    205.07 o
   7  10   9      522.50      678.70    218.30 o
   8  10   9     3338.19     3400.11    343.98 o
 -12  11   9     2273.67     2006.95    183.27 o
 -11  11   9     1065.21      970.64    150.48 o
 -10  11   9       24.30       16.79     96.34 o
  -9  11   9      148.36       39.79     93.31 o
  -8  11   9     1162.87     1259.98    120.19 o
  -7  11   9     3504.80     3492.86    188.94 o
  -6  11   9     8630.12     9174.20    344.46 o
  -5  11   9     5303.52     5530.83    366.24 o
  -4  11   9     5354.22     5541.15    272.44 o
  -3  11   9     3272.37     3338.13    195.78 o
  -2  11   9      943.51      877.39    144.21 o
  -1  11   9       15.86      -40.51     92.80 o
   0  11   9      245.76      252.88     92.91 o
   1  11   9     1904.74     1952.06    279.15 o
   2  11   9     5303.58     5077.04    715.08 o
   3  11   9     3856.68     3868.21    354.56 o
   4  11   9     5295.96     4196.56    288.41 o
   5  11   9     1536.26     1197.32    210.36 o
   6  11   9     1263.82      893.03    213.00 o
   7  11   9       48.04      168.02    199.77 o
 -11  12   9     1630.30     1757.25    184.67 o
 -10  12   9     1479.09     1452.77    138.49 o
  -9  12   9     2122.21     2213.27    149.11 o
  -8  12   9     3924.93     3837.12    180.35 o
  -7  12   9     3278.86     3390.04    169.22 o
  -6  12   9      330.36      300.87     95.65 o
  -5  12   9      493.53      448.85     94.85 o
  -4  12   9     1405.71     1652.07    148.97 o
  -3  12   9     1256.33     1317.69    130.03 o
  -2  12   9     3071.91     3222.90    514.65 o
  -1  12   9     4581.63     4560.92    211.07 o
   0  12   9     4401.99     4191.77    195.50 o
   1  12   9     3320.86     3168.82    175.36 o
   2  12   9      463.37      445.56    102.84 o
   3  12   9     1258.22     1183.38    171.99 o
   4  12   9        5.03      157.44    160.08 o
   5  12   9     1013.63      885.09    198.45 o
   6  12   9      864.91      795.12    210.36 o
 -10  13   9       33.26       33.50    141.45 o
  -9  13   9      739.64      612.49    279.15 o
  -8  13   9       59.55      126.73    129.28 o
  -7  13   9     1627.01     1753.85    345.96 o
  -6  13   9      323.37      385.93    123.26 o
  -5  13   9     5764.99     6120.55    271.69 o
  -4  13   9     1318.85     1348.10    232.64 o
  -3  13   9     4799.70     4948.44    367.13 o
  -2  13   9      915.87     1054.62    158.76 o
  -1  13   9      121.35       28.03    113.20 o
   0  13   9      239.68      292.93    111.32 o
   1  13   9      859.92      641.66    120.51 o
   2  13   9      693.25      676.65    188.53 o
   3  13   9     4299.62     4226.34    426.67 o
   4  13   9      810.63      811.00    193.16 o
   5  13   9     2544.07     2477.98    280.48 o
  -9  14   9     6131.87     6010.48    280.79 o
  -8  14   9      283.87      299.69    142.18 o
  -7  14   9     1417.97     1267.25    155.00 o
  -6  14   9      276.76      244.33    123.36 o
  -5  14   9        5.60      -15.10    115.19 o
  -4  14   9      193.45      315.44    130.32 o
  -3  14   9     4336.56     4543.18    332.07 o
  -2  14   9      916.58      785.86    211.68 o
  -1  14   9     7247.86     7342.65    361.18 o
   0  14   9      578.38      572.86    169.34 o
   1  14   9     2232.84     2308.64    242.11 o
   2  14   9      133.51       99.23    153.47 o
   3  14   9      417.35      435.27    168.02 o
   4  14   9      263.58      419.39    189.19 o
  -7  15   9     2089.75     1616.40    318.18 o
  -6  15   9        1.85      -37.00    128.20 o
  -5  15   9     2747.28     2631.51    229.54 o
  -4  15   9        1.63      -59.52    130.02 o
  -3  15   9     3930.02     4228.31    342.66 o
  -2  15   9        0.82      -10.58    193.16 o
  -1  15   9      188.90        6.62    185.22 o
   0  15   9       43.29       79.38    164.05 o
   1  15   9      680.01      599.32    186.54 o
   2  15   9       24.12       29.11    165.38 o
  -4  16   9       83.58      173.31    205.07 o
  -3  16   9     2794.96     2945.00    336.04 o
  -2  16   9       20.37     -112.46    211.68 o
  -1  16   9     4596.83     3831.41    346.63 o
 -14   0  10     4094.37     4257.42    325.46 o
 -12   0  10    11001.01    10163.29    370.44 o
 -10   0  10     7015.43     7127.00    308.26 o
  -8   0  10     2112.14     2242.49    223.59 o
  -6   0  10     2277.61     2263.65    199.77 o
  -4   0  10    27833.32    26002.25    497.45 o
  -2   0  10    11290.25    10102.43    334.72 o
   0   0  10     5005.65     4548.48    230.20 o
   2   0  10      144.01      146.85    108.49 o
   4   0  10     8477.60     7795.12    324.14 o
   6   0  10     4446.79     4416.18    281.80 o
   8   0  10     3069.17     3623.70    273.86 o
  10   0  10      144.77       47.63    169.34 o
 -15   1  10      470.70      504.70    146.65 o
 -14   1  10     6776.63     7184.62    267.03 o
 -13   1  10      640.54      530.29    117.40 o
 -12   1  10      398.09      386.62     98.17 o
 -11   1  10        0.20      -79.98     79.98 o
 -10   1  10     2957.91     3100.11    161.81 o
  -9   1  10      406.07      341.53     92.56 o
  -8   1  10    13126.80    12842.36    274.03 o
  -7   1  10     1042.17     1067.13    119.62 o
  -6   1  10    25176.49    23703.48    274.47 o
  -5   1  10     1230.48     1250.29     85.45 o
  -4   1  10     6817.31     6909.88    150.38 o
  -3   1  10      559.13      541.89     67.65 o
  -2   1  10       32.71       53.53     54.25 o
  -1   1  10      534.95      676.39     94.88 o
   0   1  10    16536.83    14720.31    468.34 o
   1   1  10     1338.73     1430.04    140.90 o
   2   1  10    24122.88    22453.46    331.96 o
   3   1  10      344.12      332.86    114.44 o
   4   1  10     6373.43     6102.78    211.32 o
   5   1  10      912.97     1043.65    124.82 o
   6   1  10      104.53      -20.62     96.34 o
   7   1  10       61.65       13.20     93.93 o
   8   1  10     2781.90     2645.96    248.72 o
   9   1  10      248.83      345.83    115.76 o
  10   1  10     4187.40     4500.05    300.98 o
 -15   2  10      734.09      728.21    227.56 o
 -14   2  10     3117.72     3029.95    209.05 o
 -13   2  10      280.86      262.01    111.13 o
 -12   2  10     7247.13     7435.04    469.00 o
 -11   2  10     3225.92     3353.94    168.95 o
 -10   2  10     6753.82     7136.58    176.86 o
  -9   2  10      887.84      803.79    122.38 o
  -8   2  10     6437.72     6696.67    170.73 o
  -7   2  10     1533.86     1521.51    128.77 o
  -6   2  10     4491.28     4442.03    372.50 o
  -5   2  10     1788.84     1846.68    187.15 o
  -4   2  10    16962.34    16143.00    660.21 o
  -3   2  10     5301.66     5156.13    195.30 o
  -2   2  10    11854.23    11395.21    432.25 o
  -1   2  10      155.45      202.83     54.36 o
   0   2  10     8592.58     7772.43    467.68 o
   1   2  10      716.71      657.02    139.58 o
   2   2  10       98.72       82.61     72.81 o
   3   2  10       12.96      -44.98     73.90 o
   4   2  10     4621.00     4620.60    190.73 o
   5   2  10     1198.16     1267.58    132.25 o
   6   2  10     5642.64     5621.37    218.90 o
   7   2  10      345.47      370.94    108.84 o
   8   2  10     4059.35     4180.10    204.82 o
   9   2  10       87.55       31.99    109.35 o
  10   2  10      146.22       99.17    121.52 o
 -15   3  10     1225.24     1264.14    168.83 o
 -14   3  10     2897.15     2877.36    203.47 o
 -13   3  10      866.97      815.44    131.42 o
 -12   3  10       89.56       41.98     96.34 o
 -11   3  10       19.00       41.01     70.49 o
 -10   3  10     4833.51     4831.48    157.30 o
  -9   3  10     3070.49     2944.62    136.08 o
  -8   3  10    11516.63    11594.68    231.05 o
  -7   3  10     2952.49     2707.21    132.13 o
  -6   3  10     6393.08     6390.89    193.84 o
  -5   3  10     5355.85     5308.92    144.89 o
  -4   3  10     1390.83     1508.58     94.66 o
  -3   3  10     2016.12     1976.63    103.48 o
  -2   3  10      949.59      896.45     86.87 o
  -1   3  10     3098.55     2914.72    238.59 o
   0   3  10     8703.45     7989.75    485.54 o
   1   3  10     5851.86     5331.24    175.51 o
   2   3  10     6202.79     5799.82    183.61 o
   3   3  10     6677.34     5942.25    194.85 o
   4   3  10     1619.60     1638.37    142.28 o
   5   3  10      958.74     1008.99    279.15 o
   6   3  10       26.14      -38.37    100.56 o
   7   3  10      559.27      677.32    121.23 o
   8   3  10      440.49      552.51    146.85 o
   9   3  10     1027.08     1113.65    142.55 o
  10   3  10     1579.96     1552.44    159.90 o
 -15   4  10      369.09      412.70    142.59 o
 -14   4  10      998.31     1081.84    145.90 o
 -13   4  10     1463.25     1522.91    118.57 o
 -12   4  10     3561.73     3600.80    158.94 o
 -11   4  10     9218.60     8731.57    205.51 o
 -10   4  10     4775.75     4908.34    160.93 o
  -9   4  10     2127.04     2216.35    131.96 o
  -8   4  10     3409.19     3427.66    141.69 o
  -7   4  10       67.60       99.49     63.64 o
  -6   4  10     1374.28     1459.53    138.51 o
  -5   4  10     4308.48     4337.15    185.15 o
  -4   4  10     9901.07     9752.97    473.10 o
  -3   4  10    15947.44    15565.37    403.27 o
  -2   4  10    11189.17    11130.00    584.59 o
  -1   4  10     7895.12     7727.50    428.74 o
   0   4  10     5520.47     5171.07    251.21 o
   1   4  10      122.56      175.93     70.25 o
   2   4  10       13.93      -22.11     70.51 o
   3   4  10      217.73      232.70     83.25 o
   4   4  10     2035.59     1886.84    157.89 o
   5   4  10     7507.32     7508.73    237.48 o
   6   4  10     6817.32     7347.60    247.22 o
   7   4  10     3110.07     3358.39    197.38 o
   8   4  10     2125.10     2010.73    162.75 o
   9   4  10      347.25      313.55    124.68 o
 -15   5  10     3312.05     3171.13    221.10 o
 -14   5  10      302.71      305.59    138.76 o
 -13   5  10      663.76      722.62    105.24 o
 -12   5  10      283.22      375.86     94.11 o
 -11   5  10      305.22      288.95    105.53 o
 -10   5  10     1275.00     1191.74    103.67 o
  -9   5  10     8591.68     8433.35    195.88 o
  -8   5  10     6026.03     6096.25    202.04 o
  -7   5  10     6660.47     6866.10    163.50 o
  -6   5  10     1845.47     1863.33    108.63 o
  -5   5  10     8481.76     7950.17    376.63 o
  -4   5  10     2136.31     2219.95    133.16 o
  -3   5  10       17.24       43.60     78.60 o
  -2   5  10     1215.81     1057.43     98.77 o
  -1   5  10     5669.66     5814.01    319.49 o
   0   5  10     3095.32     3040.79    237.74 o
   1   5  10     4587.27     4329.54    162.36 o
   2   5  10     3015.35     2840.50    220.28 o
   3   5  10     9430.93     9132.23    229.57 o
   4   5  10     1518.66     1502.50    158.10 o
   5   5  10      357.88      426.18    113.57 o
   6   5  10       17.35       59.99    111.72 o
   7   5  10      673.93      628.25    129.44 o
   8   5  10      525.91      536.60    170.01 o
   9   5  10     1095.20     1303.16    224.91 o
 -14   6  10      231.51       86.96    102.96 o
 -13   6  10     2755.70     2979.35    161.30 o
 -12   6  10     1135.36     1146.54    117.68 o
 -11   6  10    10052.01     9980.14    230.15 o
 -10   6  10     1449.98     1666.57    122.56 o
  -9   6  10     8170.38     8375.75    194.06 o
  -8   6  10      640.93      648.89     81.34 o
  -7   6  10       43.80       23.60     60.27 o
  -6   6  10      195.59      183.37     62.26 o
  -5   6  10     3516.62     3742.76    235.44 o
  -4   6  10      864.39      766.17     74.53 o
  -3   6  10    19068.21    18813.10   1141.93 o
  -2   6  10     5284.67     5156.54    282.09 o
  -1   6  10    16170.54    15752.19    830.54 o
   0   6  10       93.81      126.76     58.20 o
   1   6  10     1436.09     1442.43    111.70 o
   2   6  10        0.69        6.58     74.26 o
   3   6  10     2418.11     2159.09    211.02 o
   4   6  10     2455.16     2163.43    156.09 o
   5   6  10     7708.92     6936.49    347.95 o
   6   6  10     1589.50     1450.01    220.94 o
   7   6  10     6958.91     7226.23    379.70 o
   8   6  10       31.75      101.87    174.64 o
   9   6  10      932.50      721.04    207.71 o
 -14   7  10        2.42       75.10    104.59 o
 -13   7  10     1333.99     1277.33    122.24 o
 -12   7  10      671.21      655.95    115.32 o
 -11   7  10      375.20      381.41     99.09 o
 -10   7  10        3.05      -81.75     81.75 o
  -9   7  10     6433.85     6748.01    181.49 o
  -8   7  10      124.65      106.82     69.08 o
  -7   7  10    18305.41    18253.71    572.78 o
  -6   7  10      310.53      374.65     69.34 o
  -5   7  10     6272.95     6119.44    201.89 o
  -4   7  10      642.01      601.08     73.61 o
  -3   7  10       61.69      133.69     69.89 o
  -2   7  10       74.74      123.89     74.28 o
  -1   7  10     4356.01     4047.17    163.13 o
   0   7  10      198.45      323.91     84.57 o
   1   7  10    12184.71    11647.33   1385.18 o
   2   7  10       57.92      -35.72    116.42 o
   3   7  10     5001.27     4268.00    267.25 o
   4   7  10      901.18      844.07    175.96 o
   5   7  10     1406.05     1501.61    213.00 o
   6   7  10       17.00     -157.44    157.44 o
   7   7  10      148.14       30.43    175.96 o
   8   7  10      244.49      562.28    209.03 o
 -14   8  10       28.42      -12.26    111.82 o
 -13   8  10     5182.91     5687.41    202.61 o
 -12   8  10        2.76       29.50     95.28 o
 -11   8  10     7096.40     7140.19    218.27 o
 -10   8  10        7.94      -43.21     82.79 o
  -9   8  10     3330.12     3358.27    200.94 o
  -8   8  10     1764.68     1706.19    145.61 o
  -7   8  10      100.86      105.73     87.29 o
  -6   8  10      254.62      274.20     87.47 o
  -5   8  10     5952.97     5819.98    355.89 o
  -4   8  10       53.10       88.99     65.74 o
  -3   8  10    12158.99    12709.46   1070.05 o
  -2   8  10       41.92      -10.49     79.79 o
  -1   8  10     8836.10     9058.80    677.38 o
   0   8  10     1341.89     1208.64    218.96 o
   1   8  10      966.11      921.03    121.72 o
   2   8  10       15.99      -58.21    116.42 o
   3   8  10     1008.49     1141.75    179.93 o
   4   8  10      573.62      279.15    161.41 o
   5   8  10     3631.85     3535.06    280.48 o
   6   8  10      213.87      133.62    174.64 o
   7   8  10     3763.17     3914.76    340.01 o
   8   8  10      159.20       82.03    201.10 o
 -13   9  10     2061.90     1924.61    189.05 o
 -12   9  10       18.55      149.89    130.91 o
 -11   9  10       30.02      107.19    120.58 o
 -10   9  10      240.41      193.58    112.21 o
  -9   9  10     2571.20     2650.42    193.37 o
  -8   9  10      141.00      -26.80     98.79 o
  -7   9  10    16715.52    16441.16    708.47 o
  -6   9  10     1427.02     1363.33    142.98 o
  -5   9  10     6904.76     7292.60    565.30 o
  -4   9  10       27.97       53.40     68.95 o
  -3   9  10      256.95      239.52     93.27 o
  -2   9  10      223.39      289.33     96.90 o
  -1   9  10     1814.35     1816.56    156.15 o
   0   9  10      282.95      454.43     98.29 o
   1   9  10    12382.97    11830.11    983.65 o
   2   9  10      244.00       48.95    130.98 o
   3   9  10     4966.29     4959.93    292.38 o
   4   9  10      178.14      345.30    152.15 o
   5   9  10     1657.00     1824.42    227.56 o
   6   9  10        3.31      141.56    171.99 o
   7   9  10      215.21      426.01    202.42 o
 -12  10  10     1524.51     1314.75    243.43 o
 -11  10  10     3701.92     3945.02    263.94 o
 -10  10  10      927.45     1160.21    166.70 o
  -9  10  10     2081.64     2158.67    185.88 o
  -8  10  10      253.75       69.15     88.41 o
  -7  10  10       69.33      137.13     85.95 o
  -6  10  10      217.45      147.72     82.09 o
  -5  10  10     3531.64     3885.14    224.64 o
  -4  10  10     1807.49     1741.85    229.64 o
  -3  10  10     5212.37     5145.39    493.48 o
  -2  10  10     2428.93     2228.62    219.62 o
  -1  10  10     5181.46     5121.49    338.03 o
   0  10  10      537.02      502.57    190.51 o
   1  10  10      865.75      685.32    128.99 o
   2  10  10        0.48     -129.65    129.65 o
   3  10  10     2668.02     2159.14    232.85 o
   4  10  10      708.79      807.03    178.61 o
   5  10  10     1951.71     1862.78    231.53 o
   6  10  10      333.26      206.39    183.90 o
   7  10  10     1867.33     1915.70    263.28 o
 -12  11  10      341.39      242.45    147.59 o
 -11  11  10       60.02      -26.90    151.48 o
 -10  11  10      136.56      147.37    105.14 o
  -9  11  10     1265.25     1462.89    128.76 o
  -8  11  10     3606.96     3771.69    177.91 o
  -7  11  10     7341.38     7811.03    393.53 o
  -6  11  10     3779.56     3887.67    313.54 o
  -5  11  10     6135.05     6198.00    343.08 o
  -4  11  10     1815.48     1858.11    234.04 o
  -3  11  10       17.59      -75.91    124.36 o
  -2  11  10      102.17       54.40    106.87 o
  -1  11  10      970.38      901.68    132.25 o
   0  11  10     2410.76     2286.01    190.51 o
   1  11  10     5672.63     5485.75    529.86 o
   2  11  10     4238.10     4136.41    479.59 o
   3  11  10     6847.90     5904.55    325.46 o
   4  11  10     1263.26     1203.93    201.10 o
   5  11  10      277.43      261.95    177.28 o
   6  11  10      150.61       88.64    186.54 o
 -11  12  10     1991.03     2288.40    162.37 o
 -10  12  10     2629.91     2707.26    179.70 o
  -9  12  10      777.13      879.20    121.64 o
  -8  12  10      182.12      217.97    105.53 o
  -7  12  10      101.43       38.39     98.32 o
  -6  12  10      981.09      806.59    113.92 o
  -5  12  10     2501.61     2538.53    156.78 o
  -4  12  10     3024.29     2815.83    336.70 o
  -3  12  10     2486.32     2408.92    281.14 o
  -2  12  10     3788.35     3872.35    270.55 o
  -1  12  10     3150.52     3043.34    338.69 o
   0  12  10      300.51      350.84    115.02 o
   1  12  10      397.64      485.69    115.72 o
   2  12  10      435.50      260.47    109.96 o
   3  12  10      678.01      547.72    166.70 o
   4  12  10      864.46      590.06    186.54 o
   5  12  10      790.71      896.99    206.39 o
 -10  13  10      840.71      759.02    162.79 o
  -9  13  10      777.98      765.56    157.10 o
  -8  13  10     3803.64     3879.72    292.38 o
  -7  13  10     1404.76     1496.78    166.40 o
  -6  13  10     2846.21     3299.90    174.81 o
  -5  13  10       75.44       46.34     94.81 o
  -4  13  10     2563.67     2460.29    359.19 o
  -3  13  10      294.53      275.47    117.86 o
  -2  13  10      390.93      361.80    128.61 o
  -1  13  10      302.24      127.94    132.17 o
   0  13  10     2952.60     2964.31    285.77 o
   1  13  10      450.43      470.76    146.85 o
   2  13  10     3534.53     3271.28    348.61 o
   3  13  10      158.14      160.08    175.96 o
   4  13  10     2328.45     2139.29    251.37 o
  -8  14  10      253.85      142.34    169.34 o
  -7  14  10       22.30      -99.85    130.83 o
  -6  14  10      997.89     1051.21    166.70 o
  -5  14  10      103.13       18.00    120.69 o
  -4  14  10     3864.59     4045.73    309.58 o
  -3  14  10      891.78     1047.82    214.33 o
  -2  14  10     7305.40     7268.56    384.99 o
  -1  14  10      520.22      759.40    216.97 o
   0  14  10     2011.94     1733.13    243.43 o
   1  14  10       82.48       63.26    129.40 o
   2  14  10        3.28     -105.89    126.18 o
  -6  15  10     2921.41     2954.57    222.36 o
  -5  15  10       64.14     -108.49    174.64 o
  -4  15  10      873.85      715.74    214.33 o
  -3  15  10        0.79       75.41    193.16 o
  -2  15  10      669.76      600.64    227.56 o
  -1  15  10      115.17      -39.69    205.07 o
   0  15  10     2032.96     2505.76    309.58 o
 -15   0  11     5123.49     5274.80    379.70 o
 -13   0  11    12112.89    11951.99    424.68 o
 -11   0  11     3367.49     3565.49    260.63 o
  -9   0  11        0.32       -5.29    120.39 o
  -7   0  11     4713.75     4439.99    261.95 o
  -5   0  11    16830.05    15430.15    408.81 o
  -3   0  11    19667.58    17770.54    447.17 o
  -1   0  11     3324.99     3206.95    222.26 o
   1   0  11     7394.39     7023.81    283.12 o
   3   0  11    16332.90    14613.86    414.10 o
   5   0  11     4959.52     5436.21    314.87 o
   7   0  11     1070.50     1020.03    211.68 o
   9   0  11      376.58       78.06    181.25 o
 -15   1  11     1512.72     1438.95    181.37 o
 -14   1  11       16.11      186.63    171.33 o
 -13   1  11      567.32      625.86    115.02 o
 -12   1  11        9.62      -58.46     89.68 o
 -11   1  11     3563.70     3859.91    188.91 o
 -10   1  11      810.43     1022.59    199.77 o
  -9   1  11     8600.71     8714.69    246.84 o
  -8   1  11       17.41      -45.39     88.81 o
  -7   1  11    19127.58    18525.51    777.92 o
  -6   1  11        7.82      -19.35     56.07 o
  -5   1  11      821.68      768.13     74.33 o
  -4   1  11       16.64      -56.08     56.08 o
  -3   1  11     6023.74     5733.57    239.73 o
  -2   1  11      234.62      194.48     92.61 o
  -1   1  11     5490.03     5520.23    189.91 o
   0   1  11      226.60      197.65     76.20 o
   1   1  11    14789.50    12844.64    282.46 o
   2   1  11      375.39      265.99     84.06 o
   3   1  11     1712.92     1691.88    141.26 o
   4   1  11     1479.34     1563.85    191.84 o
   5   1  11      283.50      175.07    113.78 o
   6   1  11      192.46      290.31    118.27 o
   7   1  11     2672.83     2888.12    208.14 o
   8   1  11      270.49      147.97    129.09 o
   9   1  11     4109.89     4332.54    677.38 o
 -15   2  11     2608.33     2549.36    209.99 o
 -14   2  11     1532.07     1645.79    167.76 o
 -13   2  11     7166.42     6855.90    242.21 o
 -12   2  11     1450.57     1391.52    134.05 o
 -11   2  11     2593.76     3050.87    176.19 o
 -10   2  11      452.66      360.50    102.53 o
  -9   2  11       19.15       13.37     69.96 o
  -8   2  11     1723.99     1602.25    109.55 o
  -7   2  11     7677.18     7557.62    236.84 o
  -6   2  11     2044.87     2147.44    117.61 o
  -5   2  11    16141.93    15681.14    456.12 o
  -4   2  11     4370.08     4220.73    282.61 o
  -3   2  11    11400.58    11204.87    196.30 o
  -2   2  11     1654.47     1680.24    110.76 o
  -1   2  11     1395.06     1149.19    209.70 o
   0   2  11      524.76      418.11     83.72 o
   1   2  11     3016.93     2830.69    329.43 o
   2   2  11     1348.90     1267.85    113.64 o
   3   2  11     9275.97     8639.16    232.15 o
   4   2  11     4417.91     4513.48    195.97 o
   5   2  11     4666.19     4704.33    343.32 o
   6   2  11      219.37      117.20    114.57 o
   7   2  11     1956.27     2260.35    242.11 o
   8   2  11      186.46      317.99    130.88 o
   9   2  11       39.96      100.23    129.56 o
 -15   3  11     1524.78     1538.73    226.89 o
 -14   3  11       57.17      131.14    121.23 o
 -13   3  11      366.64      399.20    115.60 o
 -12   3  11       31.97      -28.15     92.91 o
 -11   3  11     6034.37     6226.16    178.83 o
 -10   3  11     4698.90     4933.44    202.07 o
  -9   3  11    12067.13    11745.41    309.61 o
  -8   3  11     5306.41     5455.72    302.09 o
  -7   3  11     4027.81     4064.67    251.55 o
  -6   3  11      961.09     1010.83     88.40 o
  -5   3  11      264.69      263.16     68.28 o
  -4   3  11       89.05       -3.47     97.41 o
  -3   3  11     5943.60     5880.19    226.83 o
  -2   3  11     4558.26     4544.91    136.59 o
  -1   3  11    12990.77    12129.05    257.95 o
   0   3  11     2191.34     2126.50    325.46 o
   1   3  11     6834.12     6161.30    191.53 o
   2   3  11     1698.72     1772.57    187.20 o
   3   3  11      921.97      912.73    196.47 o
   4   3  11      268.63      296.66    162.07 o
   5   3  11     1606.64     1516.16    146.22 o
   6   3  11      562.69      665.27    134.24 o
   7   3  11     2758.32     2449.22    197.53 o
   8   3  11     1410.61     1242.85    166.03 o
   9   3  11     2024.29     2005.34    188.91 o
 -15   4  11      908.26     1209.11    208.37 o
 -14   4  11     2667.65     2895.48    226.23 o
 -13   4  11     2597.41     2591.45    394.92 o
 -12   4  11     3711.12     3826.02    160.10 o
 -11   4  11     2517.18     2217.76    136.51 o
 -10   4  11      371.24      563.82    118.45 o
  -9   4  11      163.26      155.77     79.40 o
  -8   4  11     1505.39     1617.29    114.27 o
  -7   4  11     1580.52     1754.22    116.96 o
  -6   4  11     5438.63     5424.90    156.32 o
  -5   4  11     4949.37     5048.16    146.35 o
  -4   4  11    10603.51    10139.56    362.33 o
  -3   4  11     3310.27     3751.18    136.78 o
  -2   4  11     5139.11     4954.34    158.03 o
  -1   4  11      513.64      532.54     94.18 o
   0   4  11      278.82      266.30     79.37 o
   1   4  11      109.14      -50.21    104.52 o
   2   4  11     4039.39     3327.86    336.04 o
   3   4  11      793.03      879.24    108.62 o
   4   4  11     3535.03     3584.16    267.91 o
   5   4  11     3867.77     3813.66    201.52 o
   6   4  11     1850.98     1741.78    161.71 o
   7   4  11     1741.28     1895.37    271.22 o
   8   4  11       44.38      209.90    140.77 o
 -14   5  11       63.31      183.50    100.52 o
 -13   5  11       42.75      -93.13     94.38 o
 -12   5  11      553.83      653.10    110.81 o
 -11   5  11     1562.30     1633.83    121.69 o
 -10   5  11    10430.66    10705.42    227.10 o
  -9   5  11     4187.75     4569.75    186.50 o
  -8   5  11     9784.12    10162.81    302.99 o
  -7   5  11     2791.66     2829.04    131.31 o
  -6   5  11     1621.72     1556.49    127.69 o
  -5   5  11      605.06      663.67    100.30 o
  -4   5  11      233.38      260.89     65.83 o
  -3   5  11     1477.36     1444.97    135.71 o
  -2   5  11    14302.76    13073.33    375.32 o
  -1   5  11     6518.48     6662.17    259.03 o
   0   5  11    11509.87    10544.72    242.77 o
   1   5  11     4254.82     3988.13    168.11 o
   2   5  11     4453.41     4022.94    267.91 o
   3   5  11     1093.73     1153.54    117.07 o
   4   5  11      302.54      177.52     98.10 o
   5   5  11      665.82      617.99    117.77 o
   6   5  11     3445.71     3645.30    434.61 o
   7   5  11     1234.34     1203.93    235.49 o
   8   5  11     2996.87     2914.57    330.75 o
 -14   6  11     2910.43     3159.08    171.92 o
 -13   6  11      311.54      227.50    129.09 o
 -12   6  11     3711.77     3679.99    174.68 o
 -11   6  11     1173.11     1258.62    116.90 o
 -10   6  11     1078.74     1055.07    108.21 o
  -9   6  11      112.35      -25.47     91.29 o
  -8   6  11      676.29      749.23     89.25 o
  -7   6  11     1012.71     1034.92     90.35 o
  -6   6  11     7535.08     7642.44    329.42 o
  -5   6  11     1613.43     1827.39    221.33 o
  -4   6  11     7491.73     7871.77    366.11 o
  -3   6  11     3859.16     3971.26    416.83 o
  -2   6  11     4128.17     4229.57    136.17 o
  -1   6  11        5.73        5.91     61.07 o
   0   6  11        5.49        8.50     82.69 o
   1   6  11     1044.74     1028.85    107.75 o
   2   6  11     2872.38     2488.56    222.26 o
   3   6  11      903.28      914.19    171.99 o
   4   6  11     5325.05     5378.00    309.58 o
   5   6  11     1261.59     1284.63    205.07 o
   6   6  11     3476.52     3606.50    306.94 o
   7   6  11        7.76      -63.50    178.61 o
   8   6  11      595.20      501.42    228.88 o
 -14   7  11      246.29      273.36    128.67 o
 -13   7  11       13.65        9.58    102.32 o
 -12   7  11     2299.93     2320.46    159.12 o
 -11   7  11        5.40      -24.58     93.98 o
 -10   7  11    10038.20     9861.86    264.07 o
  -9   7  11      111.73       -7.05     80.35 o
  -8   7  11     9336.12     9821.66    370.22 o
  -7   7  11        2.94      -66.73     66.73 o
  -6   7  11     2908.33     2760.94    180.28 o
  -5   7  11      281.34      378.61     75.18 o
  -4   7  11      470.07      390.68     93.10 o
  -3   7  11       16.96      -29.95     78.54 o
  -2   7  11     9183.39     8913.01    715.08 o
  -1   7  11       29.69        2.62     75.32 o
   0   7  11    12951.31    11159.51    383.67 o
   1   7  11        6.74      -39.69    120.39 o
   2   7  11     2686.82     2499.15    231.53 o
   3   7  11      267.81      197.13    142.88 o
   4   7  11       12.20      -39.69    138.92 o
   5   7  11      161.80      182.57    162.73 o
   6   7  11     2294.86     2455.49    285.77 o
   7   7  11      178.93        5.29    190.51 o
 -13   8  11        6.67      281.19    142.68 o
 -12   8  11     3516.41     3675.07    237.20 o
 -11   8  11      195.00      154.11    129.28 o
 -10   8  11     1213.84     1077.72    149.25 o
  -9   8  11      296.53      284.09    114.66 o
  -8   8  11     2100.63     2122.68    174.46 o
  -7   8  11      277.81      189.98     98.17 o
  -6   8  11    11137.05    11431.72    606.60 o
  -5   8  11       55.03       59.53    102.90 o
  -4   8  11    13070.04    13253.01   1450.01 o
  -3   8  11       97.85       56.76     88.37 o
  -2   8  11     1998.43     2157.38    151.63 o
  -1   8  11      315.97      392.19     91.82 o
   0   8  11        9.25       80.70    125.69 o
   1   8  11      108.69     -119.07    124.36 o
   2   8  11     3032.14     2845.77    247.40 o
   3   8  11      193.66      148.18    136.27 o
   4   8  11     8347.60     7263.27    350.60 o
   5   8  11       17.08       54.24    161.41 o
   6   8  11     2587.80     2470.04    288.41 o
   7   8  11      174.48      198.45    195.80 o
 -13   9  11       19.41       -2.65    240.79 o
 -12   9  11     2129.24     2598.00    215.29 o
 -11   9  11      274.79      258.97    133.53 o
 -10   9  11     3638.18     3488.54    216.53 o
  -9   9  11      331.88      313.30    132.96 o
  -8   9  11     3772.13     4217.71    212.38 o
  -7   9  11     1718.24     1554.54    187.20 o
  -6   9  11     1811.12     2001.34    131.51 o
  -5   9  11       36.15       31.20     76.31 o
  -4   9  11      888.98      952.47    242.11 o
  -3   9  11      736.33      591.70    106.45 o
  -2   9  11     3426.27     3606.28    183.36 o
  -1   9  11      346.13      499.63    127.01 o
   0   9  11     8644.38     9038.01   1099.41 o
   1   9  11      961.60      748.82    173.31 o
   2   9  11     3054.49     2783.59    247.40 o
   3   9  11       40.36      160.08    141.56 o
   4   9  11        2.55       21.17    156.11 o
   5   9  11      127.90      116.42    169.34 o
   6   9  11      351.70      467.02    194.48 o
 -12  10  11     2897.69     3303.85    239.64 o
 -11  10  11      576.39      544.22    147.07 o
 -10  10  11      890.03      827.88    148.67 o
  -9  10  11       14.18       55.46    122.63 o
  -8  10  11      104.04      122.61    107.06 o
  -7  10  11     1160.95     1142.41    114.24 o
  -6  10  11    10115.16    10864.35    468.41 o
  -5  10  11     2060.72     2182.97    242.77 o
  -4  10  11     7284.38     7541.73    821.58 o
  -3  10  11     1876.42     1759.25    187.87 o
  -2  10  11     1727.91     1716.23    159.34 o
  -1  10  11      115.49      -17.00     99.77 o
   0  10  11        2.67       10.16    101.92 o
   1  10  11      353.25      198.45    149.50 o
   2  10  11     5431.41     4391.04    285.77 o
   3  10  11      938.65     1022.68    194.48 o
   4  10  11     5128.25     4720.47    312.23 o
   5  10  11      558.10      787.19    203.74 o
   6  10  11     1206.57     1194.67    232.85 o
 -11  11  11      930.14      959.12    136.41 o
 -10  11  11     2015.87     2187.40    153.46 o
  -9  11  11     1823.57     1864.60    143.30 o
  -8  11  11     3296.24     3433.72    181.91 o
  -7  11  11     1212.94     1191.60    120.18 o
  -6  11  11     1804.05     1902.07    135.56 o
  -5  11  11      146.67      152.81    103.84 o
  -4  11  11      156.75       22.77    154.13 o
  -3  11  11      425.80      363.97    113.77 o
  -2  11  11     2141.20     2165.33    333.40 o
  -1  11  11     1874.37     2012.09    162.74 o
   0  11  11     4563.35     4981.90    525.89 o
   1  11  11     1718.56     2067.85    257.99 o
   2  11  11     1566.10     1350.78    209.03 o
   3  11  11     1045.14      698.54    190.51 o
   4  11  11        0.51       33.08    173.31 o
   5  11  11       14.01       56.89    183.90 o
 -10  12  11       87.37      -17.44    117.53 o
  -9  12  11      110.14        8.86    114.88 o
  -8  12  11      154.57       41.62    109.26 o
  -7  12  11     1852.41     2070.01    150.95 o
  -6  12  11     2822.08     2862.12    270.56 o
  -5  12  11     5180.64     4918.70    652.90 o
  -4  12  11     2002.00     1879.54    196.47 o
  -3  12  11     3429.63     3435.52    296.35 o
  -2  12  11      688.75      528.06    132.59 o
  -1  12  11       11.66      -51.78    123.10 o
   0  12  11       77.84      -23.15    124.42 o
   1  12  11     1174.72     1005.48    209.03 o
   2  12  11     1024.33      799.09    194.48 o
   3  12  11     1820.72     1690.79    226.23 o
   4  12  11      645.26      570.21    201.10 o
  -9  13  11     4329.16     4604.04    391.61 o
  -8  13  11     1231.37     1176.60    144.68 o
  -7  13  11      465.08      641.41    126.16 o
  -6  13  11       29.70     -151.34    174.64 o
  -5  13  11     1202.52     1289.15    152.95 o
  -4  13  11      262.69       26.13    119.43 o
  -3  13  11      757.76      835.77    193.16 o
  -2  13  11     1435.77     1478.89    318.18 o
  -1  13  11     5274.30     5274.83    384.99 o
   0  13  11     1677.62     1599.92    187.87 o
   1  13  11     2018.57     2115.48    259.31 o
   2  13  11      359.42      246.08    194.48 o
  -7  14  11     2086.42     2096.96    281.80 o
  -6  14  11      147.12      244.76    185.22 o
  -5  14  11     4287.38     4748.25    336.04 o
  -4  14  11      192.78      373.09    185.22 o
  -3  14  11     2925.60     3684.56    308.26 o
  -2  14  11       27.88      -19.85    181.25 o
  -1  14  11      225.34      389.18    153.35 o
   0  14  11       26.57       -7.23    151.53 o
 -14   0  12     6749.40     6943.11    373.09 o
 -12   0  12      803.35      709.13    168.02 o
 -10   0  12      284.41      289.74    149.50 o
  -8   0  12    10957.87    10869.77    392.93 o
  -6   0  12    13118.05    12825.17    398.22 o
  -4   0  12     3572.66     3864.48    254.02 o
  -2   0  12        7.54      -74.09    133.62 o
   0   0  12     4377.78     4056.32    246.08 o
   2   0  12    15561.06    13251.17    400.87 o
   4   0  12     6481.29     6141.37    318.84 o
   6   0  12     1238.13     1579.66    226.23 o
   8   0  12      781.36      474.96    220.94 o
 -15   1  12      175.13      126.33    145.79 o
 -14   1  12     2057.77     1860.20    171.57 o
 -13   1  12      256.05      226.70    108.05 o
 -12   1  12     9918.31    10505.04    285.33 o
 -11   1  12      520.65      475.50    156.11 o
 -10   1  12     5750.56     5840.14    223.88 o
  -9   1  12       32.91       48.42     97.57 o
  -8   1  12     1266.19     1306.27    135.18 o
  -7   1  12      153.34      112.09     85.12 o
  -6   1  12     1040.62     1100.25    122.38 o
  -5   1  12        8.75      -45.33    152.15 o
  -4   1  12    11613.57    10563.26    257.08 o
  -3   1  12     1108.39     1222.95    185.88 o
  -2   1  12    10913.82    10589.09    711.11 o
  -1   1  12      817.21      650.56    102.45 o
   0   1  12     5254.10     4833.77    184.27 o
   1   1  12        5.02        1.67     76.24 o
   2   1  12      132.73       68.93     82.31 o
   3   1  12       47.55       39.17     86.01 o
   4   1  12     2148.52     2071.01    166.45 o
   5   1  12       17.79     -100.48    100.48 o
   6   1  12     2707.69     2597.01    201.13 o
   7   1  12       29.59        1.53    129.56 o
   8   1  12     2263.11     2393.14    207.37 o
 -14   2  12     3990.29     4377.46    228.92 o
 -13   2  12      575.67      499.25    118.12 o
 -12   2  12      350.92      381.82    109.15 o
 -11   2  12      864.79      782.70    120.14 o
 -10   2  12     1014.57     1036.65    131.65 o
  -9   2  12      793.72      707.31    119.99 o
  -8   2  12     9710.50     9744.41    206.96 o
  -7   2  12     1344.80     1488.10    101.56 o
  -6   2  12    23496.15    23342.29    978.05 o
  -5   2  12     1772.30     1810.21    115.05 o
  -4   2  12     2951.93     3026.18    215.05 o
  -3   2  12     1714.61     1857.63    148.17 o
  -2   2  12       92.32       41.53    137.59 o
  -1   2  12      605.53      627.83    101.42 o
   0   2  12     3713.77     3464.30    167.45 o
   1   2  12      827.94      781.19    193.16 o
   2   2  12    11489.15     9995.39    251.46 o
   3   2  12     2365.28     2359.25    158.52 o
   4   2  12     3932.22     3853.87    195.80 o
   5   2  12     1864.50     2025.42    166.51 o
   6   2  12       25.05       10.43    115.96 o
   7   2  12      592.89      522.37    149.50 o
   8   2  12      593.43      490.16    157.16 o
 -14   3  12      436.12      534.86    137.51 o
 -13   3  12      759.43      824.28    347.29 o
 -12   3  12     3946.64     4179.61    201.82 o
 -11   3  12     3454.93     3775.61    155.84 o
 -10   3  12     5941.94     6307.68    184.95 o
  -9   3  12     2088.97     2137.63    140.72 o
  -8   3  12     2766.00     2844.19    142.54 o
  -7   3  12       19.06      -36.78     70.56 o
  -6   3  12       18.38        1.88     68.13 o
  -5   3  12      832.66      675.55     83.68 o
  -4   3  12     5225.77     5607.12    160.53 o
  -3   3  12     5312.08     5319.24    322.00 o
  -2   3  12    15850.91    14009.34    407.48 o
  -1   3  12     3245.52     3305.58    174.00 o
   0   3  12     5581.10     5047.14    190.73 o
   1   3  12       71.38      -36.59     79.50 o
   2   3  12        2.33        1.59     83.72 o
   3   3  12      831.51      889.52    180.59 o
   4   3  12     2206.21     2006.66    164.16 o
   5   3  12     1718.46     1835.30    156.59 o
   6   3  12     4909.93     5202.54    236.21 o
   7   3  12      703.64      551.95    144.35 o
   8   3  12     2151.94     2404.01    204.41 o
 -14   4  12     1543.97     1720.57    171.59 o
 -13   4  12     1596.59     1666.72    162.26 o
 -12   4  12       89.84      149.69     87.70 o
 -11   4  12       35.17      116.76     84.63 o
 -10   4  12      946.74     1139.46    109.35 o
  -9   4  12     6224.68     6407.11    189.95 o
  -8   4  12     3219.71     3504.94    153.79 o
  -7   4  12     4967.33     5085.26    276.68 o
  -6   4  12     3753.38     3832.21    147.50 o
  -5   4  12     4355.09     4641.46    293.84 o
  -4   4  12      459.94      411.35     76.74 o
  -3   4  12      671.11      796.95     85.87 o
  -2   4  12      565.66      620.35    108.22 o
  -1   4  12     2249.85     2152.65    160.09 o
   0   4  12     2167.03     1968.53    181.25 o
   1   4  12     2499.78     2507.87    244.09 o
   2   4  12     3914.07     3631.13    173.63 o
   3   4  12     1647.67     1507.57    225.57 o
   4   4  12     1086.18      911.48    168.68 o
   5   4  12     1931.39     2017.13    457.76 o
   6   4  12        7.60       14.25    226.23 o
   7   4  12       34.63      -16.54    130.03 o
 -14   5  12      218.53      323.51    137.45 o
 -13   5  12     2136.39     2133.85    147.55 o
 -12   5  12     1393.14     1226.04    122.12 o
 -11   5  12     5579.87     5567.62    184.77 o
 -10   5  12     3418.17     3573.08    163.13 o
  -9   5  12     6282.81     6585.21    291.41 o
  -8   5  12      743.76      791.79     97.74 o
  -7   5  12        5.86      151.21     76.38 o
  -6   5  12      205.72      317.98     79.75 o
  -5   5  12      977.11      955.74     90.03 o
  -4   5  12     1677.12     1656.46    144.05 o
  -3   5  12     9130.89     9064.06    643.67 o
  -2   5  12     4033.11     4280.30    279.81 o
  -1   5  12     9794.43     9169.39    320.83 o
   0   5  12     1126.16      985.50    130.32 o
   1   5  12     2921.00     2831.63    168.02 o
   2   5  12      383.18      241.56     93.05 o
   3   5  12       26.51       11.63    154.13 o
   4   5  12      169.76      167.71    100.48 o
   5   5  12     3644.03     3409.37    289.74 o
   6   5  12     1442.96     1333.58    226.23 o
   7   5  12     2966.59     2808.73    312.23 o
 -13   6  12     1404.53     1373.05    160.85 o
 -12   6  12      223.96      214.83    101.81 o
 -11   6  12      136.07       72.39     91.80 o
 -10   6  12      430.34      507.93     97.47 o
  -9   6  12     4878.24     5122.59    181.34 o
  -8   6  12     1635.99     1506.45    115.40 o
  -7   6  12     6730.81     7183.13    230.89 o
  -6   6  12      408.83      445.43     84.07 o
  -5   6  12     5052.35     5114.19    157.03 o
  -4   6  12     1434.91     1577.40    176.59 o
  -3   6  12      166.77      142.71     71.06 o
  -2   6  12       22.71      -53.87     87.78 o
  -1   6  12     3473.39     3512.18    180.04 o
   0   6  12     1035.20      689.28    149.50 o
   1   6  12     4830.63     4572.29    276.51 o
   2   6  12      186.43       41.01    133.62 o
   3   6  12     3869.59     3869.78    272.54 o
   4   6  12      418.11      400.87    157.44 o
   5   6  12      751.01      559.63    181.25 o
   6   6  12        1.12       92.61    166.70 o
   7   6  12       94.15      154.79    193.16 o
 -13   7  12     2077.92     2298.05    160.44 o
 -12   7  12       77.13       83.44    106.50 o
 -11   7  12     6172.80     6988.51    216.33 o
 -10   7  12      669.17      743.27    139.02 o
  -9   7  12     5721.33     6220.40    190.48 o
  -8   7  12      199.75      122.49     82.77 o
  -7   7  12      776.70      908.22    122.06 o
  -6   7  12      152.59       83.02     92.66 o
  -5   7  12     4161.67     4539.66    230.86 o
  -4   7  12      137.98       -1.55     88.62 o
  -3   7  12     9362.55    10394.83   1469.85 o
  -2   7  12      118.29      111.07     90.54 o
  -1   7  12     8391.39     7965.79    353.24 o
   0   7  12      257.17      252.69    141.56 o
   1   7  12     1579.49     1710.64    209.03 o
   2   7  12        6.20      -52.92    133.62 o
   3   7  12      948.24      607.26    166.70 o
   4   7  12       13.33      -87.32    146.85 o
   5   7  12     4073.78     3561.52    293.71 o
   6   7  12      123.26     -144.21    174.64 o
 -12   8  12      255.06      189.89    144.10 o
 -11   8  12       12.37       63.13    130.30 o
 -10   8  12      164.12       48.15    128.60 o
  -9   8  12     2917.87     3135.70    213.00 o
  -8   8  12      125.33       81.49    107.09 o
  -7   8  12    10338.48    10831.11    568.23 o
  -6   8  12      280.36      215.50    129.65 o
  -5   8  12     8482.92     8850.77    740.88 o
  -4   8  12      348.71      249.07    105.81 o
  -3   8  12     2234.66     2477.83    173.97 o
  -2   8  12      125.90       29.33     94.94 o
  -1   8  12     1691.98     1438.10    210.36 o
   0   8  12       16.85      -17.20    137.59 o
   1   8  12     8855.95     8197.31    357.21 o
   2   8  12        1.50      209.03    148.18 o
   3   8  12     6664.54     6613.68    345.30 o
   4   8  12      241.71      104.52    157.44 o
   5   8  12     1108.43     1055.75    214.33 o
   6   8  12       11.07      178.61    181.25 o
 -12   9  12      430.27      426.78    162.07 o
 -11   9  12     4741.45     5313.65    515.97 o
 -10   9  12      385.70      465.36    142.80 o
  -9   9  12     2469.14     2775.08    212.29 o
  -8   9  12      206.15      192.87    115.72 o
  -7   9  12       44.23       67.73    102.43 o
  -6   9  12       19.55      -29.11     99.16 o
  -5   9  12     6819.32     6704.26   1019.37 o
  -4   9  12      481.08      494.91    110.57 o
  -3   9  12     4889.32     5145.54    543.09 o
  -2   9  12      144.45      217.58    102.06 o
  -1   9  12     3977.25     3914.76    302.97 o
   0   9  12      411.82      566.24    169.34 o
   1   9  12     1225.70     1144.40    193.16 o
   2   9  12        0.30     -111.13    146.85 o
   3   9  12      781.30      726.33    182.57 o
   4   9  12      127.10      113.78    165.38 o
   5   9  12     1329.81     1315.06    230.20 o
 -11  10  12       30.19      -71.13    185.22 o
 -10  10  12       66.50      102.04    136.34 o
  -9  10  12      783.82      798.86    154.21 o
  -8  10  12      679.02      717.63    120.50 o
  -7  10  12     6678.23     7184.82    525.53 o
  -6  10  12      959.53     1009.97    338.03 o
  -5  10  12     4994.49     5131.00    357.87 o
  -4  10  12      854.30     1034.89    189.19 o
  -3  10  12      290.66      146.65    104.82 o
  -2  10  12       49.14       17.64    103.31 o
  -1  10  12      463.95      525.23    187.87 o
   0  10  12      850.40      693.25    187.87 o
   1  10  12     5304.58     5123.98    322.81 o
   2  10  12     1447.41     1338.88    213.00 o
   3  10  12     4097.59     3980.91    309.58 o
   4  10  12      705.72      739.56    202.42 o
 -10  11  12     1620.23     1506.95    148.17 o
  -9  11  12     1353.43     1530.91    236.42 o
  -8  11  12      246.41      249.76    109.24 o
  -7  11  12        7.34      -30.17    118.12 o
  -6  11  12      202.73      117.19    139.58 o
  -5  11  12     2223.57     2371.95    233.51 o
  -4  11  12     2371.02     2332.99    221.60 o
  -3  11  12     2401.11     2881.00    199.77 o
  -2  11  12     1928.21     2003.83    179.15 o
  -1  11  12     1423.89     1291.25    236.82 o
   0  11  12      336.76      264.60    178.61 o
   1  11  12      709.32      445.85    178.61 o
   2  11  12       67.44      -54.24    179.93 o
   3  11  12      242.13       48.95    186.54 o
  -9  12  12      864.80     1018.55    141.98 o
  -8  12  12     1816.41     2065.77    172.00 o
  -7  12  12     1808.80     1880.99    301.64 o
  -6  12  12     3095.54     3206.06    220.94 o
  -5  12  12     2272.33     2195.11    416.08 o
  -4  12  12     2380.50     2326.46    319.50 o
  -3  12  12       38.85       37.63    115.19 o
  -2  12  12        4.57     -117.75    117.75 o
  -1  12  12      306.26       97.90    202.42 o
   0  12  12     1686.37     1379.89    252.69 o
   1  12  12     1640.10     1381.21    234.17 o
   2  12  12     2206.78     2213.38    260.63 o
  -7  13  12      378.79      341.38    146.15 o
  -6  13  12      230.94      216.20    131.32 o
  -5  13  12      290.82      159.86    127.22 o
  -4  13  12     1530.06     1593.22    205.73 o
  -3  13  12     1161.83     1017.42    151.48 o
  -2  13  12     4469.42     4512.76    409.47 o
  -1  13  12     1251.47      939.33    256.66 o
   0  13  12      954.10      653.56    242.11 o
 -13   0  13      204.00      154.79    166.70 o
 -11   0  13     3221.84     3537.70    281.80 o
  -9   0  13     4459.27     4690.04    320.17 o
  -7   0  13     6837.41     6908.71    322.81 o
  -5   0  13      476.90      538.46    146.85 o
  -3   0  13     1304.44     1387.83    198.45 o
  -1   0  13     8863.87     8170.85    345.30 o
   1   0  13     9450.46     8512.18    341.33 o
   3   0  13     1571.41     1578.34    197.13 o
   5   0  13       17.43     -153.47    153.47 o
   7   0  13     1048.78     1353.43    242.11 o
 -14   1  13      205.90      340.21    126.74 o
 -13   1  13     8816.90     9379.36    299.00 o
 -12   1  13     1099.66     1171.83    179.27 o
 -11   1  13     3697.87     3894.06    205.26 o
 -10   1  13      446.59      320.49    115.53 o
  -9   1  13      350.97      352.48    122.54 o
  -8   1  13      292.65      268.67    108.74 o
  -7   1  13     3684.31     3770.72    186.62 o
  -6   1  13      739.99      914.10    206.39 o
  -5   1  13    18527.27    17530.38    875.83 o
  -4   1  13     1244.35     1221.28    213.66 o
  -3   1  13     5798.94     5922.00    226.18 o
  -2   1  13      102.35       72.83    105.24 o
  -1   1  13     2010.04     1925.78    153.81 o
   0   1  13       74.46      146.74     88.40 o
   1   1  13      533.29      423.76     98.01 o
   2   1  13      102.77       43.25     90.27 o
   3   1  13     6420.01     6175.32    222.18 o
   4   1  13      523.22      536.94    114.96 o
   5   1  13     4124.61     3859.98    210.88 o
   6   1  13       55.95      -45.26    138.92 o
   7   1  13     1023.27     1120.27    315.54 o
 -14   2  13       47.37      144.38    136.93 o
 -13   2  13        6.33       51.38    114.03 o
 -12   2  13       72.51       74.48    108.02 o
 -11   2  13     4153.33     4290.18    210.95 o
 -10   2  13      514.30      455.31    123.70 o
  -9   2  13     7563.44     7956.25    262.47 o
  -8   2  13      164.18      113.10    102.32 o
  -7   2  13     8929.99     9593.52    259.24 o
  -6   2  13      217.95      242.66     72.80 o
  -5   2  13     1574.62     1628.09    102.21 o
  -4   2  13      232.64      219.62     97.89 o
  -3   2  13     2649.48     2600.36    236.82 o
  -2   2  13      396.80      289.22    114.60 o
  -1   2  13     6219.27     5900.38    223.08 o
   0   2  13      934.15      905.54    185.88 o
   1   2  13     5817.43     5336.12    204.88 o
   2   2  13      665.17      591.42    109.26 o
   3   2  13     1233.36     1219.59    171.99 o
   4   2  13      239.44      233.97    106.18 o
   5   2  13      159.70      170.67    115.07 o
   6   2  13      117.83       57.13    125.35 o
   7   2  13     1251.58     1224.11    216.97 o
 -14   3  13     1093.69     1131.51    154.21 o
 -13   3  13     2599.21     2600.36    191.61 o
 -12   3  13     2636.89     2759.88    188.36 o
 -11   3  13     1597.47     1531.87    149.91 o
 -10   3  13     1069.45      997.64    107.42 o
  -9   3  13      159.32      142.59     85.26 o
  -8   3  13     1465.62     1509.67    116.06 o
  -7   3  13     1665.18     1813.93    138.12 o
  -6   3  13     3058.68     3238.11    143.59 o
  -5   3  13     4388.28     4448.11    170.93 o
  -4   3  13     6484.18     6298.16    222.44 o
  -3   3  13     4702.07     4617.45    206.26 o
  -2   3  13     1456.00     1536.63    159.42 o
  -1   3  13     1859.31     1899.18    191.84 o
   0   3  13      623.14      656.18    109.42 o
   1   3  13       74.48       -7.85     88.37 o
   2   3  13      549.71      486.53    124.36 o
   3   3  13     3594.38     3314.33    182.85 o
   4   3  13     3035.14     2563.47    178.67 o
   5   3  13     2623.99     2404.62    186.59 o
   6   3  13     1690.55     1663.90    167.45 o
 -13   4  13       56.90       20.90    121.12 o
 -12   4  13       49.89       87.96    112.66 o
 -11   4  13     1997.80     2325.64    143.33 o
 -10   4  13     4350.12     4891.19    252.29 o
  -9   4  13     6490.36     7124.07    202.18 o
  -8   4  13     6030.06     6661.60    491.69 o
  -7   4  13     2969.23     3318.77    156.47 o
  -6   4  13     1250.45     1522.23    112.42 o
  -5   4  13      177.77      153.85     80.30 o
  -4   4  13       49.22       23.68     93.99 o
  -3   4  13     2661.60     2779.50    176.22 o
  -2   4  13     3188.02     2847.05    186.24 o
  -1   4  13     6479.66     6125.29    384.99 o
   0   4  13     6229.37     5797.06    218.37 o
   1   4  13     3765.61     3844.44    206.39 o
   2   4  13     1446.82     1388.21    164.71 o
   3   4  13      883.60      940.21    122.54 o
   4   4  13      130.01      270.21    108.91 o
   5   4  13      119.93       28.14    115.53 o
   6   4  13      448.99      457.94    133.31 o
 -13   5  13      922.40      913.49    120.25 o
 -12   5  13     2453.95     2563.22    158.59 o
 -11   5  13      987.64     1190.99    144.00 o
 -10   5  13     1090.28     1415.39    159.09 o
  -9   5  13       47.81      -70.88     86.16 o
  -8   5  13      498.75      655.41     99.66 o
  -7   5  13      851.12     1031.73    108.81 o
  -6   5  13     2151.43     2294.45    141.61 o
  -5   5  13     1500.76     1589.76    167.96 o
  -4   5  13     4915.67     5171.44    204.60 o
  -3   5  13     2836.54     3046.05    182.12 o
  -2   5  13     5525.99     5155.33    215.49 o
  -1   5  13      265.65      131.72    157.44 o
   0   5  13        3.61        7.22    100.75 o
   1   5  13      284.39      294.07    102.41 o
   2   5  13      910.09      851.08    117.34 o
   3   5  13      604.98      358.53    153.47 o
   4   5  13     3026.35     2980.72    271.22 o
   5   5  13      888.00      717.07    189.19 o
   6   5  13     2500.85     2485.92    288.41 o
 -13   6  13       14.76      195.69    111.75 o
 -12   6  13      436.65      424.35    133.23 o
 -11   6  13      122.38      107.33     95.58 o
 -10   6  13     7057.94     7613.01    336.98 o
  -9   6  13     1626.91     1901.60    135.71 o
  -8   6  13     9314.26    10226.55    228.89 o
  -7   6  13      246.97      129.04     86.79 o
  -6   6  13     2453.26     2734.84    175.83 o
  -5   6  13       60.37        3.78     78.47 o
  -4   6  13      678.81      788.06     93.50 o
  -3   6  13        7.96       13.23    168.02 o
  -2   6  13     6117.72     5781.51    351.92 o
  -1   6  13     1037.12      807.03    190.51 o
   0   6  13     8153.85     7899.64    357.21 o
   1   6  13      110.05      123.04    140.24 o
   2   6  13     2648.56     2385.37    243.43 o
   3   6  13      125.86      -92.61    148.18 o
   4   6  13       32.81      -47.63    150.82 o
   5   6  13       79.82       41.01    166.70 o
 -12   7  13     3394.75     3657.08    235.47 o
 -11   7  13      591.66      807.86    182.57 o
 -10   7  13      820.05      835.15    164.18 o
  -9   7  13        0.75      -35.84    125.92 o
  -8   7  13      408.30      376.98    121.87 o
  -7   7  13      525.20      665.41    120.93 o
  -6   7  13     4907.18     4982.83    511.34 o
  -5   7  13      158.44       93.93     99.39 o
  -4   7  13     8446.61     8899.71    253.86 o
  -3   7  13     1138.11     1132.49    211.68 o
  -2   7  13     3054.48     2933.09    297.68 o
  -1   7  13       49.52      -29.11    144.21 o
   0   7  13       53.08        0.00    137.59 o
   1   7  13      523.73      644.30    168.02 o
   2   7  13     1500.33     1278.02    195.80 o
   3   7  13      370.70      174.64    157.44 o
   4   7  13     2945.85     2832.54    279.15 o
   5   7  13      196.83       67.47    177.28 o
 -12   8  13     1232.65     1598.12    188.11 o
 -11   8  13      243.11      272.51    149.73 o
 -10   8  13     3595.74     3778.87    380.36 o
  -9   8  13      259.10      315.34    137.98 o
  -8   8  13     7316.36     7284.93    371.76 o
  -7   8  13      476.26      281.69    142.88 o
  -6   8  13     2528.47     2863.93    395.58 o
  -5   8  13        0.40       17.85    100.05 o
  -4   8  13        4.07       21.88    107.82 o
  -3   8  13      442.55      451.14    179.93 o
  -2   8  13     2443.16     2357.59    264.60 o
  -1   8  13       48.79       83.35    164.05 o
   0   8  13     5547.56     5037.99    317.52 o
   1   8  13       29.65      320.17    158.76 o
   2   8  13     4853.08     4286.52    305.61 o
   3   8  13       71.53      130.98    168.02 o
   4   8  13       67.07      388.96    181.25 o
 -11   9  13       10.46     -143.33    143.33 o
 -10   9  13     1366.33     1573.12    188.97 o
  -9   9  13       55.40       73.86    132.59 o
  -8   9  13       72.54       28.21    118.71 o
  -7   9  13       19.05       15.21    111.77 o
  -6   9  13     5240.97     6167.75    306.27 o
  -5   9  13      314.61      271.14    108.84 o
  -4   9  13     8103.29     8426.38    779.91 o
  -3   9  13      162.57      183.90    173.31 o
  -2   9  13     2618.57     2284.82    271.22 o
  -1   9  13      175.61      148.18    175.96 o
   0   9  13       11.89      -92.61    161.41 o
   1   9  13       25.38      150.82    165.38 o
   2   9  13     2492.50     2254.39    252.69 o
   3   9  13      298.39      251.37    174.64 o
 -10  10  13     1759.92     1962.57    204.39 o
  -9  10  13      499.32      590.87    193.22 o
  -8  10  13     2840.22     2734.11    213.89 o
  -7  10  13      728.11      941.11    139.74 o
  -6  10  13     1613.74     1736.61    157.53 o
  -5  10  13      114.03      111.98    114.37 o
  -4  10  13      318.54      258.88    117.18 o
  -3  10  13       77.60      -63.99    109.81 o
  -2  10  13     1220.03     1038.56    231.53 o
  -1  10  13      929.23     1194.67    243.43 o
   0  10  13     3132.27     2788.88    297.68 o
   1  10  13     1261.35     1336.23    223.59 o
   2  10  13     2369.80     2388.02    261.95 o
   3  10  13      411.33      415.42    187.87 o
  -9  11  13        9.80      -30.13    148.03 o
  -8  11  13      142.25      232.06    138.64 o
  -7  11  13     1034.48      947.13    149.36 o
  -6  11  13     3577.77     4024.88    222.56 o
  -5  11  13     3175.17     3401.68    240.79 o
  -4  11  13     3228.97     3216.76    209.07 o
  -3  11  13     2473.44     2202.05    187.07 o
  -2  11  13     1635.97     1452.65    252.69 o
  -1  11  13       53.80     -153.47    203.74 o
   0  11  13        5.76     -178.61    186.54 o
   1  11  13      388.89      508.03    205.07 o
  -7  12  13      632.92      632.38    150.04 o
  -6  12  13      895.25      837.05    147.29 o
  -5  12  13      194.43      256.60    130.96 o
  -4  12  13      172.12       -8.73    122.95 o
  -3  12  13      203.06      328.53    161.41 o
  -2  12  13      767.97      435.27    214.33 o
  -1  12  13     1308.30     1020.03    263.28 o
 -12   0  14     6587.40     7710.45    386.32 o
 -10   0  14     5375.36     5122.66    329.43 o
  -8   0  14     2927.10     2906.63    273.86 o
  -6   0  14     1204.19     1367.98    199.77 o
  -4   0  14     6981.39     6658.66    334.72 o
  -2   0  14     6038.18     5835.75    349.27 o
   0   0  14     3877.01     4123.79    280.48 o
   2   0  14      132.58      -48.95    141.56 o
   4   0  14     3318.27     3172.56    272.54 o
 -13   1  14      107.08       91.54    158.10 o
 -12   1  14     1541.21     1749.36    275.85 o
 -11   1  14      447.73      399.90    119.99 o
 -10   1  14      157.12       81.03    212.34 o
  -9   1  14       12.59       -1.59    115.46 o
  -8   1  14     3584.12     4099.88    212.81 o
  -7   1  14     1125.19     1302.20    139.35 o
  -6   1  14    11616.91    12396.68    813.65 o
  -5   1  14      219.52      153.57    103.34 o
  -4   1  14     6009.11     6034.50    228.49 o
  -3   1  14      388.67      488.31    126.55 o
  -2   1  14       35.69      101.52    122.51 o
  -1   1  14        2.56      -83.65    102.89 o
   0   1  14     2296.82     2240.57    171.66 o
   1   1  14      716.32      718.03    115.40 o
   2   1  14     6745.72     6515.87    230.13 o
   3   1  14      344.94      277.69    127.67 o
   4   1  14     3357.89     3049.66    192.24 o
   5   1  14       74.62      -33.08    118.81 o
 -13   2  14      907.33     1157.99    151.84 o
 -12   2  14     5169.18     5727.16    439.90 o
 -11   2  14     1392.65     1504.32    356.55 o
 -10   2  14     3780.52     4099.59    221.76 o
  -9   2  14      499.28      511.92    158.76 o
  -8   2  14     2080.62     2433.02    187.86 o
  -7   2  14      142.72       10.19    100.98 o
  -6   2  14       74.68      110.48    100.09 o
  -5   2  14      440.00      295.24    127.01 o
  -4   2  14     4779.50     4995.36    214.91 o
  -3   2  14     1127.63     1092.53    140.33 o
  -2   2  14     5008.57     4761.31    231.50 o
  -1   2  14      964.39      940.95    139.24 o
   0   2  14     3895.09     3527.83    194.85 o
   1   2  14       10.17       25.45     96.34 o
   2   2  14      130.83      197.20    104.28 o
   3   2  14       19.33       83.92    105.70 o
   4   2  14      773.83      734.09    161.41 o
   5   2  14       98.78      269.79    121.08 o
 -13   3  14      586.40      647.09    137.59 o
 -12   3  14      319.13      163.64    121.14 o
 -11   3  14      392.89      458.21    183.90 o
 -10   3  14      704.20      835.60    139.95 o
  -9   3  14     1348.25     1479.64    120.64 o
  -8   3  14     4583.32     4842.97    172.73 o
  -7   3  14     2729.86     3126.10    300.64 o
  -6   3  14     5623.07     6128.37    253.26 o
  -5   3  14     1814.64     2200.22    174.93 o
  -4   3  14      649.41      628.84    120.31 o
  -3   3  14     1777.11     1988.08    170.23 o
  -2   3  14        1.05      -18.11    125.02 o
  -1   3  14      279.08      414.58    123.32 o
   0   3  14     1426.24     1471.49    144.97 o
   1   3  14     1527.74     1395.30    149.50 o
   2   3  14     3360.31     2985.75    187.36 o
   3   3  14     1252.50     1298.23    310.91 o
   4   3  14     1377.72     1247.18    145.86 o
   5   3  14      794.50      753.75    267.91 o
 -13   4  14      345.10      322.76    134.24 o
 -12   4  14     1582.22     1606.88    163.58 o
 -11   4  14     3410.26     3908.45    176.73 o
 -10   4  14     2835.54     3124.02    166.18 o
  -9   4  14     3761.38     3839.44    172.12 o
  -8   4  14     2307.46     2518.04    153.71 o
  -7   4  14      233.03      206.05     88.39 o
  -6   4  14      191.07      155.90     87.23 o
  -5   4  14      247.30      207.08    107.14 o
  -4   4  14     1900.46     2237.97    171.43 o
  -3   4  14     4197.82     4420.29    245.42 o
  -2   4  14     5711.71     5659.54    240.69 o
  -1   4  14     4078.25     4014.29    314.87 o
   0   4  14     3472.65     3046.54    198.53 o
   1   4  14      945.20      853.18    193.82 o
   2   4  14      141.38      171.56    127.67 o
   3   4  14       63.97      154.06    109.85 o
   4   4  14      442.39      523.44    140.24 o
   5   4  14     1605.49     1307.12    227.56 o
 -12   5  14      292.08      280.66    105.48 o
 -11   5  14       23.79       74.90    100.45 o
 -10   5  14      329.71      386.05    105.97 o
  -9   5  14     2795.28     3309.83    216.49 o
  -8   5  14     2723.78     2956.18    163.44 o
  -7   5  14     4932.19     5532.80    363.29 o
  -6   5  14     1551.59     1793.06    154.27 o
  -5   5  14     3364.01     3601.72    464.37 o
  -4   5  14     1395.01     1194.29    139.46 o
  -3   5  14      935.97      870.45    126.52 o
  -2   5  14       81.65       23.00    108.49 o
  -1   5  14     1763.67     1879.28    160.27 o
   0   5  14     1080.71      961.82    190.51 o
   1   5  14     3152.56     3287.66    272.54 o
   2   5  14      545.44      639.01    169.34 o
   3   5  14     2789.87     2885.46    271.22 o
   4   5  14      818.72     1075.60    210.36 o
 -12   6  14      235.28      370.03    135.12 o
 -11   6  14     4135.81     4705.45    194.83 o
 -10   6  14     1625.77     2027.74    146.38 o
  -9   6  14     4906.28     5734.67    202.95 o
  -8   6  14        9.54       13.33    101.95 o
  -7   6  14      592.41      732.96    108.49 o
  -6   6  14       11.30       72.70    107.14 o
  -5   6  14      553.25      301.64    166.70 o
  -4   6  14      202.23     -119.07    154.79 o
  -3   6  14     7141.25     6697.03    373.09 o
  -2   6  14     1406.92     1230.39    231.53 o
  -1   6  14     6604.68     6895.48    377.06 o
   0   6  14      226.37      207.71    158.76 o
   1   6  14     1343.63     1307.12    210.36 o
   2   6  14       82.05       47.63    153.47 o
   3   6  14        8.90      -96.58    157.44 o
   4   6  14       56.40      108.49    171.99 o
 -11   7  14        3.75       71.39    139.99 o
 -10   7  14      123.28      -14.46    240.12 o
  -9   7  14     2742.72     2987.84    232.93 o
  -8   7  14      152.05      327.58    126.78 o
  -7   7  14     7435.24     8035.69    273.98 o
  -6   7  14       15.38     -107.54    107.54 o
  -5   7  14     4203.72     4361.93    308.26 o
  -4   7  14      568.23      160.08    171.99 o
  -3   7  14      269.87      228.88    175.96 o
  -2   7  14       40.10       44.98    187.87 o
  -1   7  14      268.03      371.76    189.19 o
   0   7  14      231.70      424.68    174.64 o
   1   7  14     3080.08     3158.00    283.12 o
   2   7  14       26.17     -156.11    156.11 o
   3   7  14     2367.72     2259.68    268.57 o
 -10   8  14       45.03       70.20    155.00 o
  -9   8  14     2762.52     3162.95    239.35 o
  -8   8  14      259.63      160.88    133.83 o
  -7   8  14      447.44      412.18    128.12 o
  -6   8  14       75.08      143.77    114.57 o
  -5   8  14     1773.88     1805.72    238.14 o
  -4   8  14       40.53      -14.55    168.02 o
  -3   8  14     3678.52     3343.22    314.87 o
  -2   8  14       24.57      -11.91    185.22 o
  -1   8  14     4476.80     4441.31    346.63 o
   0   8  14      182.61       30.43    173.31 o
   1   8  14      968.79     1139.10    215.65 o
   2   8  14       54.28     -156.11    168.02 o
   3   8  14      258.66      187.87    182.57 o
  -9   9  14      324.26      252.97    152.48 o
  -8   9  14       93.82      214.99    136.58 o
  -7   9  14     3769.96     3987.69    221.50 o
  -6   9  14      492.18      484.56    126.25 o
  -5   9  14     5634.50     6408.33    726.33 o
  -4   9  14      117.83      199.77    173.31 o
  -3   9  14      730.87      608.58    209.03 o
  -2   9  14       74.18       29.11    197.13 o
  -1   9  14       80.39      203.74    202.42 o
   0   9  14       87.28      -64.83    185.22 o
   1   9  14     3706.41     3626.34    318.84 o
   2   9  14      212.43      141.56    182.57 o
  -8  10  14      268.47      125.39    143.12 o
  -7  10  14       70.76      114.93    128.73 o
  -6  10  14        0.75      -34.06    121.44 o
  -5  10  14     1970.63     2176.66    251.37 o
  -4  10  14      465.18      357.21    198.45 o
  -3  10  14     3659.95     3437.16    332.07 o
  -2  10  14      692.40      580.80    232.85 o
  -1  10  14     1514.89     1566.43    272.54 o
   0  10  14      558.35      751.46    230.20 o
  -6  11  14     1498.97     1674.43    173.97 o
  -5  11  14     3426.27     3879.08    236.16 o
  -4  11  14     1785.47     2017.58    261.95 o
  -3  11  14      593.11      776.60    226.23 o
  -2  11  14       17.08      -34.40    201.10 o
 -11   0  15     4096.25     4969.19    349.27 o
  -9   0  15      542.79      575.51    213.00 o
  -7   0  15     1293.00     1419.58    213.00 o
  -5   0  15    10423.38    10881.68    416.75 o
  -3   0  15     5371.50     6170.47    350.60 o
  -1   0  15     1822.61     2055.94    251.37 o
   1   0  15      165.43       91.29    156.11 o
   3   0  15     6138.88     6632.20    350.60 o
 -12   1  15       39.00      -53.34    125.82 o
 -11   1  15     2568.23     2812.43    208.52 o
 -10   1  15      148.15      166.47    130.44 o
  -9   1  15     3001.14     3397.42    222.64 o
  -8   1  15      409.20      416.44    127.91 o
  -7   1  15     5983.51     6315.43    393.59 o
  -6   1  15       90.33       24.61    106.18 o
  -5   1  15     1406.62     1557.30    211.68 o
  -4   1  15       47.58       88.29    106.54 o
  -3   1  15     1056.82     1270.87    198.45 o
  -2   1  15       38.83      214.95    127.14 o
  -1   1  15     2847.24     2682.52    210.92 o
   0   1  15       68.37      105.23    192.50 o
   1   1  15     4874.37     4659.30    220.31 o
   2   1  15       18.42       61.46    113.59 o
   3   1  15     1266.10     1207.69    189.19 o
   4   1  15      137.20      -40.91    121.12 o
 -12   2  15     1194.83     1192.07    163.68 o
 -11   2  15     2761.64     3373.23    273.86 o
 -10   2  15     1280.68     1464.03    170.07 o
  -9   2  15      144.58      103.02    150.82 o
  -8   2  15      233.95      299.39    122.03 o
  -7   2  15     1829.98     1935.35    161.84 o
  -6   2  15      432.96      506.58    193.82 o
  -5   2  15     5159.12     5651.28    231.06 o
  -4   2  15     2483.09     2464.95    183.90 o
  -3   2  15     4818.52     5091.88    231.85 o
  -2   2  15     2136.58     2070.28    177.05 o
  -1   2  15     1305.48     1666.01    169.98 o
   0   2  15      188.46       51.72    115.06 o
   1   2  15       26.37      121.84    111.55 o
   2   2  15      485.25      481.89    120.08 o
   3   2  15     1363.80     1174.30    146.79 o
   4   2  15      668.49      788.75    136.54 o
 -12   3  15       26.12       86.50    126.74 o
 -11   3  15     1255.74     1447.94    224.25 o
 -10   3  15     1036.02     1323.03    166.51 o
  -9   3  15     4861.20     5122.17    241.82 o
  -8   3  15     1251.81     1527.84    177.94 o
  -7   3  15     4324.14     4727.05    257.99 o
  -6   3  15       79.85       74.61    106.03 o
  -5   3  15      674.21      686.62    122.54 o
  -4   3  15      176.40       68.68    109.42 o
  -3   3  15      801.42      707.54    133.74 o
  -2   3  15      762.53      880.19    145.95 o
  -1   3  15     4361.32     4448.34    238.47 o
   0   3  15      834.25      989.39    151.76 o
   1   3  15     3834.36     4075.55    214.44 o
   2   3  15      373.86      274.02    122.02 o
   3   3  15     1028.98     1114.27    146.22 o
 -11   4  15     1492.83     1472.83    168.62 o
 -10   4  15     1560.32     1571.84    175.67 o
  -9   4  15      245.85      231.67    100.24 o
  -8   4  15      231.04      344.23     99.92 o
  -7   4  15      490.31      535.62    127.14 o
  -6   4  15     1950.31     2118.96    182.16 o
  -5   4  15     1776.64     1922.87    250.71 o
  -4   4  15     2227.66     2376.22    183.24 o
  -3   4  15     1824.45     1878.97    162.66 o
  -2   4  15     1973.72     2078.36    233.51 o
  -1   4  15      365.64      264.64    132.37 o
   0   4  15      186.52       26.96    123.26 o
   1   4  15      113.13      280.33    122.79 o
   2   4  15      471.50      533.17    179.93 o
   3   4  15      395.65      124.36    174.64 o
 -11   5  15      515.80      574.91    116.64 o
 -10   5  15     2837.58     3423.31    298.57 o
  -9   5  15     2003.26     2437.91    158.84 o
  -8   5  15     4975.30     5851.69    200.85 o
  -7   5  15     1297.38     1656.00    533.17 o
  -6   5  15     3017.38     3219.27    216.97 o
  -5   5  15      560.85      606.57    124.98 o
  -4   5  15       99.20      243.35    119.05 o
  -3   5  15      101.64       60.86    178.61 o
  -2   5  15     2778.64     3016.44    328.10 o
  -1   5  15     1626.99     1424.87    240.79 o
   0   5  15     4685.64     4126.44    320.17 o
   1   5  15     1052.20      849.37    191.84 o
   2   5  15     1909.95     1571.72    231.53 o
   3   5  15      301.91      232.85    174.64 o
 -10   6  15     1276.49     1324.40    178.84 o
  -9   6  15       15.84       16.54    134.71 o
  -8   6  15      164.75      230.59    129.76 o
  -7   6  15      378.38      284.45    169.34 o
  -6   6  15     2325.96     2300.70    257.99 o
  -5   6  15      312.77      403.52    178.61 o
  -4   6  15     3135.53     2683.04    293.71 o
  -3   6  15      759.74      781.89    218.30 o
  -2   6  15     2789.76     3136.83    336.04 o
  -1   6  15      523.05      517.29    211.68 o
   0   6  15      232.11      215.65    182.57 o
   1   6  15        2.38       -6.62    166.70 o
   2   6  15      567.53      550.37    183.90 o
 -10   7  15     3129.32     3459.18    258.19 o
  -9   7  15       11.29      -17.20    148.18 o
  -8   7  15     6047.16     7321.49    289.52 o
  -7   7  15       32.20      112.55    146.85 o
  -6   7  15     2368.00     3091.85    287.09 o
  -5   7  15       31.86      136.27    166.70 o
  -4   7  15        0.28      206.39    181.25 o
  -3   7  15        0.50      -18.52    183.90 o
  -2   7  15     2181.15     2239.84    284.45 o
  -1   7  15        9.43       -6.62    195.80 o
   0   7  15     4689.11     4556.41    351.92 o
   1   7  15       68.75       39.69    181.25 o
  -9   8  15       77.88      142.66    155.71 o
  -8   8  15        5.88     -123.22    214.99 o
  -7   8  15       17.49      115.33    134.10 o
  -6   8  15     2881.19     3163.29    297.68 o
  -5   8  15        6.24     -166.70    166.70 o
  -4   8  15     5926.11     6497.25    383.67 o
  -3   8  15       91.84      149.50    195.80 o
  -2   8  15     2475.39     2373.46    301.64 o
  -1   8  15        0.96      226.23    218.30 o
   0   8  15       21.02      191.84    195.80 o
  -7   9  15      589.13      548.17    148.05 o
  -6   9  15     1540.37     1514.84    236.82 o
  -5   9  15       39.13     -104.52    177.28 o
  -4   9  15       63.59       99.23    182.57 o
  -3   9  15      209.19      198.45    198.45 o
  -2   9  15      824.90      714.42    242.11 o
  -1   9  15      171.44      326.78    228.88 o
 -10   0  16        5.15      -19.85    201.10 o
  -8   0  16     1246.40     1637.87    235.49 o
  -6   0  16     6880.61     7773.95    387.64 o
  -4   0  16     4274.55     4605.36    318.84 o
  -2   0  16      164.97       44.98    182.57 o
   0   0  16      654.89      832.17    210.36 o
   2   0  16     3228.33     3179.17    306.94 o
 -11   1  16      281.82      217.02    139.57 o
 -10   1  16     4855.56     5432.12    266.22 o
  -9   1  16      247.11      194.94    142.55 o
  -8   1  16     2285.29     2714.86    209.55 o
  -7   1  16       38.28      202.98    120.64 o
  -6   1  16       44.84       58.21    116.94 o
  -5   1  16       45.78       73.08    137.59 o
  -4   1  16     3540.80     3818.18    211.70 o
  -3   1  16       68.15       48.07    124.38 o
  -2   1  16     3289.61     3342.14    226.53 o
  -1   1  16       27.21      111.00    138.90 o
   0   1  16     2776.30     2955.41    224.74 o
   1   1  16        2.34     -122.95    122.95 o
   2   1  16      123.18      257.08    168.02 o
 -10   2  16      121.25      181.76    141.86 o
  -9   2  16       74.61       58.56    143.60 o
  -8   2  16     1323.99     1375.09    165.20 o
  -7   2  16      340.92      356.29    123.89 o
  -6   2  16     5593.31     6591.85    260.07 o
  -5   2  16      837.66      796.53    142.16 o
  -4   2  16     3143.00     3020.73    203.70 o
  -3   2  16     1065.65     1330.87    158.96 o
  -2   2  16       87.28      210.90    135.49 o
  -1   2  16        4.58       12.33    137.28 o
   0   2  16      560.05      560.89    150.72 o
   1   2  16      304.77      297.58    133.25 o
 -10   3  16     3082.81     3440.65    237.53 o
  -9   3  16     1349.26     1587.07    177.26 o
  -8   3  16     1300.41     1441.41    164.26 o
  -7   3  16       58.19      129.39    119.88 o
  -6   3  16       50.51      -18.49    116.44 o
  -5   3  16      540.07      470.99    132.84 o
  -4   3  16      980.80      934.77    142.28 o
  -3   3  16     1109.86     1356.90    159.54 o
  -2   3  16     3096.59     3214.95    229.34 o
  -1   3  16     1956.08     2049.95    196.79 o
   0   3  16     3007.10     3224.93    433.28 o
   1   3  16      233.18       78.31    131.27 o
 -10   4  16      331.96      217.13    143.12 o
  -9   4  16      836.98      770.96    160.08 o
  -8   4  16     1546.71     1559.67    256.66 o
  -7   4  16     2859.48     3072.24    216.02 o
  -6   4  16     2875.23     3649.06    590.06 o
  -5   4  16     2586.96     2789.85    206.24 o
  -4   4  16     1096.57     1206.07    153.42 o
  -3   4  16      530.58      558.46    138.64 o
  -2   4  16      156.11       83.08    132.42 o
  -1   4  16      382.13      355.85    148.60 o
   0   4  16     1046.80     1202.61    236.82 o
   1   4  16     1434.43     1686.83    246.08 o
  -9   5  16     3801.43     4253.89    337.37 o
  -8   5  16      760.66      941.31    151.76 o
  -7   5  16      372.01      525.23    183.90 o
  -6   5  16        1.31      -86.00    164.05 o
  -5   5  16       23.14      119.07    165.38 o
  -4   5  16       38.20      116.42    181.25 o
  -3   5  16     1868.70     1833.68    267.25 o
  -2   5  16     1360.44     1505.57    269.89 o
  -1   5  16     3052.02     3016.44    346.63 o
   0   5  16      888.90     1065.02    240.79 o
  -8   6  16      737.50     1169.53    224.91 o
  -7   6  16     4041.96     4414.85    334.72 o
  -6   6  16      188.28       26.46    174.64 o
  -5   6  16     2644.80     2311.28    287.09 o
  -4   6  16      375.34      203.74    183.90 o
  -3   6  16      813.92     1219.81    246.08 o
  -2   6  16      119.61      341.33    218.30 o
  -1   6  16      377.99      313.55    218.30 o
  -7   7  16      809.33     1078.25    219.62 o
  -6   7  16      215.80      107.16    177.28 o
  -5   7  16      331.84      256.66    189.19 o
  -4   7  16      125.95      146.85    183.90 o
  -3   7  16     2818.81     2872.23    329.43 o
  -2   7  16      315.88       34.40    231.53 o
  -7   0  17     2667.94     3292.95    313.55 o
  -5   0  17      662.36      791.15    198.45 o
  -3   0  17       25.07      213.00    190.51 o
  -1   0  17     1122.02     1293.89    264.60 o
  -8   1  17        3.48     -124.10    135.18 o
  -7   1  17      203.30      195.25    133.25 o
  -6   1  17       58.95      179.11    133.77 o
  -5   1  17     5373.46     6428.48    265.68 o
  -4   1  17      350.57      388.34    133.53 o
  -3   1  17     3806.77     3903.89    236.18 o
  -2   1  17       59.85      -57.01    152.81 o
  -1   1  17      796.56      970.10    178.65 o
  -8   2  17      528.29      781.23    156.15 o
  -7   2  17     3291.79     4118.53    240.89 o
  -6   2  17       31.26        7.07    128.00 o
  -5   2  17      690.46      950.67    150.58 o
  -4   2  17      132.79      135.27    129.99 o
  -3   2  17       99.88      173.44    132.75 o
  -2   2  17       19.77       50.84    141.71 o
  -1   2  17     1430.89     1639.67    195.79 o
  -8   3  17        5.14       63.15    139.95 o
  -7   3  17      157.48       -5.49    132.59 o
  -6   3  17      941.27     1089.71    308.92 o
  -5   3  17     1801.76     2119.70    181.02 o
  -4   3  17     1837.59     2109.96    188.80 o
  -3   3  17     2494.85     2681.04    216.96 o
  -2   3  17     2255.86     2182.05    201.65 o
  -7   4  17     2061.90     2743.31    252.03 o
  -6   4  17      983.01     1038.67    156.20 o
  -5   4  17      583.87      777.29    145.45 o
  -4   4  17       76.81     -101.87    185.22 o
  -3   4  17      156.20       88.64    198.45 o
 
